# Supplementary material for: Impact of In Vitro Gastrointestinal Digestion on the Phenolic Bioaccessibility and Bioactive Properties of Insect-Containing Beef Burgers
Source: Antioxidants (Basel). 2024 Mar 18;13(3):365. doi: 10.3390/antiox13030365 (PMC10968479; doi:10.3390/antiox13030365)
Supplement: Supplementary file 1 [file antioxidants-13-00365-s001.zip]

Archive with 2 entries (2 files):
- Table S1 rev.xlsx
- __MACOSX/._Table S1 rev.xlsx
