# Supplementary material for: Impact of In Vitro Gastrointestinal Digestion on the Phenolic Bioaccessibility and Bioactive Properties of Insect-Containing Beef Burgers
Source: Antioxidants (Basel). 2024 Mar 18;13(3):365. doi: 10.3390/antiox13030365 (PMC10968479; doi:10.3390/antiox13030365)
Supplement: Supplementary file 1 [file antioxidants-13-00365-s001.zip › Table S1 rev.xlsx]

## Sheet: a) powder phenolic profile
Metabolite name	Class	Subclass	Average Mz	Reference m/z	Total score	MS1 isotopic spectrum	MS/MS spectrum	CP_rep1	CP_rep2	CP_rep3	LP_rep1	LP_rep2	LP_rep3	MWP_rep1	MWP_rep2	MWP_rep3
Pelargonidin 3-O-rutinoside	Flavonoids	Anthocyanins	579.564	579.527	87.4	579.5647:1554668 580.56805:98427 581.57141:0	159.07889:2233 159.09232:33761 160.09525:2901 164.08258:1693 166.06151:3307 167.118:1683 169.07674:2094 169.09772:9698 170.06029:3721 173.04794:973 175.11977:3865 178.13419:5330 181.11047:8275 183.15012:1065 185.0562:1121 185.1109:2018 185.1292:46452 186.08803:2363 186.13197:2755 187.08723:20826 188.09048:2343 192.07741:3983 195.09724:1129 195.11398:8206 196.11172:1282 198.12483:3513 199.10838:95…	41297	58075	4129.67	118940	103851	4129.67	11854828	12534228	13297109
Cyanidin 3-O-(3'',6''-O-dimalonyl-glucoside)	Flavonoids	Anthocyanins	621.44	621.477	87.9	621.43988:722764 622.44323:432936 623.44659:0		15559	1555.94	1555.94	4102076	6787778	2381900	1555.94	1555.94	1555.94
Cyanidin 3-O-(6''-malonyl-glucoside)	Flavonoids	Anthocyanins	535.429	535.431	99.4	535.42877:2716978 536.43212:1202330 537.43548:206069	57.35706:1307 74.51263:1407 77.68044:1397 79.62598:1530 81.07088:2508 86.0974:7609 95.06122:1753 95.08615:1828 110.0722:55094 134.98814:2035 137.10829:15532 138.3432:1635 148.88396:1506 156.07748:24624 200.36484:1481 200.38797:1643 205.93526:1521 210.14392:1565 233.62549:1447 292.51056:1792 376.33347:2130 404.3288:3141 517.41486:1994 535.42828:437445	192643	121472	208555	20202200	17283908	13939800	2584.98	36423	25850
Cyanidin 3-O-diglucoside-5-O-glucoside	Flavonoids	Anthocyanins	773.676	773.666	98.9	773.67633:243245 774.67968:0 775.68304:0		934.667	142458	28056	323594	209387	397698	63297	9347	934.667
Cyanidin 3-O-rutinoside	Flavonoids	Anthocyanins	595.525	595.526	100	595.52521:1806608 596.52856:0 597.53192:0		20070	48087	36376	8187326	10705212	10424860	2007.01	24598	2007.01
Cyanidin 3-O-sambubioside	Flavonoids	Anthocyanins	616.943	616.952	99.2	616.9433:182778 617.94665:289554 618.95001:0		23028	21475	23708	93721	142056	482825	1037.53	1037.53	10375
Cyanidin 3-O-xylosyl-rutinoside	Flavonoids	Anthocyanins	727.638	727.641	99.9	727.63788:266690 728.64123:0 729.64459:0		3087.83	3087.83	3087.83	636837	369904	529577	3087.83	3087.83	30878
Delphinidin 3-O-feruloyl-glucoside	Flavonoids	Anthocyanins	641.56	641.553	99.5	641.56018:1731544 642.56353:0 643.56689:373657		199605	279493	444212	7397210	5444442	6763805	8032	803.186	803.186
Delphinidin 3-O-sambubioside	Flavonoids	Anthocyanins	597.508	597.499	99.2	597.50763:3067485 598.51098:0 599.51434:0		49407	20736	21389	10285410	20197480	20455012	2073.62	2073.62	2073.62
Malvidin 3-O-(6''-acetyl-galactoside)	Flavonoids	Anthocyanins	535.462	535.474	98.6	535.46228:38470 536.46563:0 537.46899:0		47105	43208	52756	1600.19	1600.19	81690	16002	1600.19	1600.19
Malvidin 3-O-galactoside	Flavonoids	Anthocyanins	528.924	528.89	89.2	528.92444:51086 529.92779:0 530.93115:0		52040	4700.07	54985	4700.07	4700.07	4700.07	59785	47001	70055
Pelargonidin 3,5-O-diglucoside	Flavonoids	Anthocyanins	630.951	630.979	92.6	630.95129:108387 631.95464:0 632.958:0		129790	227538	176948	6129.66	6129.66	6129.66	6129.66	192262	61297
Pelargonidin 3-O-(6''-malonyl-glucoside)	Flavonoids	Anthocyanins	519.433	519.432	99.4	519.43329:36342 520.43664:0 521.44:0		26350	58020	36438	1316315	2166113	1683654	7579	510569	495439
Pelargonidin 3-O-sambubioside	Flavonoids	Anthocyanins	656.518	656.5	96.8	656.51825:82579 657.5216:0 658.52496:0		77006	81071	67006	128730	1118.99	64615	1118.99	11190	1118.99
Peonidin 3-O-(6''-acetyl-galactoside)	Flavonoids	Anthocyanins	505.455	505.448	99.6	505.45462:578665 506.45797:0 507.46133:0		12330	12330	12330	12330	123300	12330	1836621	2802366	3056621
Petunidin 3-O-rhamnoside	Flavonoids	Anthocyanins	447.458	447.412	82.5	447.4584:998599 448.46175:0 449.46511:0		21698	42181	17908	2221308	1821007	3417938	8967	896.728	896.728
(-)-Epigallocatechin 3-O-glucuronide	Flavonoids	Flavanols	483.419	483.392	93.1	483.41928:615332 484.42263:0 485.42599:0		842.498	842.498	842.498	1752474	1971024	1408554	842.498	8425	16170
(+)-Catechin	Flavonoids	Flavanols	291.245	291.268	94.7	291.24463:253988 292.24798:0 293.25134:118470		695579	880155	388435	32116658	15359802	23560002	215147	357437	687591
(+)-Catechin 3-O-gallate	Flavonoids	Flavanols	443.325	443.372	82.3	443.32565:3411354 444.329:1663285 445.33236:411999	50.73576:1674 55.05538:24972 56.05063:3311 63.47654:1938 64.82465:1781 69.07107:9625 70.06632:40207 71.62096:1808 72.08193:385972 74.06103:2404 82.26686:1710 84.04551:7740 84.0818:11064 86.09753:360538 91.05531:2528 93.07066:2324 102.05552:2587 107.0503:2453 110.07256:3590 113.77431:2079 115.08778:3175 116.07144:13575 117.07642:2456 120.08172:11593 125.09702:2141 128.10831:3939 129.10327:2370 132…	572222	346706	611984	30549186	40247808	36543268	187419	77181	208348
(+)-Gallocatechin	Flavonoids	Flavanols	307.265	307.267	99.6	307.26501:2230102 308.26836:976791 309.27172:458696		3163004	5734592	8303954	17475826	14898278	17931358	807214	1397421	1441554
3'-O-Methylepicatechin	Flavonoids	Flavanols	305.305	305.295	98.8	305.30466:14547061 306.30801:1653004 307.31137:128159		1824238	2132678	2087633	582049	729501	1140175	168801440	174299696	144696576
4'-O-Methylepigallocatechin	Flavonoids	Flavanols	321.244	321.294	80.4	321.24426:3607782 322.24761:1637662 323.25097:649851	53.03983:3800 55.01911:4051 55.0554:33033 55.55635:2451 57.07106:11812 67.05529:17261 69.07123:14722 75.47352:2781 77.49143:2648 79.05548:18196 81.0711:21393 83.08656:7691 85.06564:4090 91.05511:9978 93.07096:10295 95.08656:19686 97.10234:4409 105.07078:9420 107.08643:9428 109.06573:55603 109.10233:6666 111.08131:3515 119.08665:7184 121.06503:3847 122.07324:4522 123.08138:141850 131.08601:4272 13…	167279	171549	195777	26177618	26249858	27857212	74260	170197	70030
Epicatechin 3'-O-glucuronide	Flavonoids	Flavanols	467.375	467.392	96.6	467.37521:122446 468.37856:0 469.38192:0		78185	190600	99411	105569	79930	198596	232966	112576	92713
Epigallocatechin 3-O-gallate-7-O-glucoside-4''-O-glucuronide	Flavonoids	Flavanols	797.627	797.636	99.2	797.62708:2979090 798.63043:666882 799.63379:0	208.1086:2550 209.09351:2092 211.14594:6340 211.1808:3013 212.10318:5153 213.16077:5377 214.11993:3498 214.15816:1884 222.12454:2332 223.14481:4199 225.16101:16109 226.11993:30139 227.12299:4046 227.17511:2648 228.13495:8860 237.13615:4763 239.17633:5184 240.1356:21017 240.17174:48988 241.17453:8240 242.15115:22498 242.17505:2099 242.18661:4509 243.14705:5499 252.17207:3868 254.15985:4243 257.161…	22371902	23877486	24088272	1142.08	182505	131451	22521	13074	11421
Prodelphinidin trimer GC-GC-C	Flavonoids	Flavanols	509.017	509	97.1	509.0173:1566740 510.02065:0 511.02401:0		102267	139516	98737	6702850	7709456	8522330	9873.74	9873.74	9873.74
Theaflavin 3-O-gallate	Flavonoids	Flavanols	717.576	717.598	94.9	717.57623:114056 718.57958:0 719.58294:0		270386	107077	182393	181881	155641	147735	308414	70274	7027.41
Kaempferol 3-O-acetyl-glucoside	Flavonoids	Flavonols	491.388	491.414	92.7	491.38763:2862472 492.39098:1068718 493.39434:185528	55.05544:12401 57.05859:1415 60.33929:1084 67.0556:2200 69.07117:8451 70.06636:2794 72.08196:130561 74.08813:1222 74.09733:1808 81.03471:2066 81.07106:3021 86.09755:132791 90.75382:1244 91.05547:1079 93.07067:1872 95.08673:2366 97.85235:1117 107.08614:1301 109.10195:2731 116.0714:4414 118.08749:2522 121.10204:1280 132.10271:3440 135.11746:1345 166.00383:1142 167.68768:1070 199.14865:1430 201.6069…	2031627	3692230	4434940	27439454	25607760	25524362	48900	119737	224874
Quercetin 3-O-glucuronide	Flavonoids	Flavonols	479.351	479.36	98.4	479.35059:1156818 480.35394:1949891 481.3573:428798	55.05541:1938 55.52339:1085 56.05057:954 56.73276:1035 60.04555:45630 60.83263:975 64.72815:983 67.05543:2231 69.07094:2854 72.08186:5935 74.0611:5541 79.0552:1663 81.07104:3684 84.53123:1043 86.09747:66190 91.05517:1314 92.37064:1148 93.071:1173 95.08654:2508 105.07088:1814 107.08652:1244 109.10246:1169 118.15647:1078 121.10201:2008 121.79075:1125 127.12468:1481 132.10263:16082 133.10179:1311 13…	1182.82	1182.82	1182.82	9033355	6585708	11950548	11828	1182.82	1182.82
5,3',4'-Trihydroxy-3-methoxy-6:7-methylenedioxyflavone 4'-O-glucuronide	Flavonoids	Flavonols	521.417	521.396	95.6	521.4173:612668 522.42065:0 523.42401:485226		1204.82	12048	21118	3156317	3100472	3638963	1204.82	1204.82	1204.82
Isorhamnetin 4'-O-glucuronide	Flavonoids	Flavonols	493.366	493.386	95.5	493.36633:1311913 494.36968:579362 495.37304:42150	52.46496:949 55.05542:1519 56.05065:5387 56.86056:1068 56.97989:1030 58.06626:2508 63.62355:955 66.44576:1271 67.05543:3349 69.07105:7500 74.06116:46345 81.07097:3083 86.09749:144993 91.04518:1345 93.07084:2867 95.08652:3199 102.05601:1608 107.08668:1340 109.10203:1576 112.11314:1320 113.99352:1401 120.0663:4583 121.10173:2869 132.10255:6966 211.9205:1145 316.26489:1387 334.27466:1698 346.31177:8…	4101.23	4101.23	4101.23	12234626	5006352	8660602	109232	80255	41012
Jaceidin 4'-O-glucuronide	Flavonoids	Flavonols	537.424	537.439	97.5	537.42401:360876 538.42736:0 539.43072:0		142749	64736	207479	1125760	1901545	1457128	1208.96	12090	1208.96
Kaempferide	Flavonoids	Flavonols	300.249	300.255	99.6	300.24908:487103 301.25243:0 302.25579:0		248889	273449	147395	45925	37203	46461	3763604	4887550	5143440
Kaempferol 3-O-(6''-acetyl-galactoside) 7-O-rhamnoside	Flavonoids	Flavonols	637.536	637.555	96.5	637.53589:344238 638.53924:0 639.5426:0		1003.4	28352	96448	719431	732668	559398	1003.4	10034	1003.4
Kaempferol 7-O-glucoside	Flavonoids	Flavonols	448.345	448.369	93.7	448.34454:3753761 449.34789:1631380 450.35125:106993	53.15852:2808 54.89825:2522 55.05531:10181 55.97252:2883 57.07103:21881 63.29605:2874 69.07094:11058 70.86729:2991 71.08662:11232 83.08636:8501 85.10252:4116 97.10197:7023 103.05534:5530 105.65309:3466 123.04479:19643 131.04977:17475 135.04433:5463 136.35365:3464 137.06085:18131 139.03943:6135 143.04979:5365 145.06546:4555 146.06085:6635 147.04466:18771 149.06052:37901 152.07115:8406 157.06564:74…	3777848	2070854	3774734	33151372	19097704	76016592	2373020	2773256	4554446
Myricetin	Flavonoids	Flavonols	319.226	319.235	98.7	319.22617:14111533 320.22952:3348477 321.23288:14280923	50.48199:5344 53.04852:4445 55.05543:8965 55.43214:4803 63.88652:6205 67.05531:8605 68.39445:6486 69.07109:5753 74.28442:5821 79.0554:13872 81.07082:9176 81.55403:5801 84.49047:5763 91.05527:10181 93.07117:13617 95.08646:13584 105.07098:16458 107.08652:6483 117.07127:6319 131.08661:11294 135.08134:148097 149.09741:15136 161.09715:23939 202.51445:6236 247.75075:5940 283.33896:6185 300.04987:6383 3…	24789322	21366326	5285358	18861784	125655136	92171632	466335	2017041	1900079
Myricetin 3-O-arabinoside	Flavonoids	Flavonols	451.356	451.35	98.7	451.35535:2144239 452.3587:819559 453.36206:95972	50.13863:1196 55.05537:8199 55.32104:1582 56.34888:1289 67.05532:10044 69.07105:6833 69.25452:1398 70.78983:1230 72.08192:57732 72.08591:3479 73.2235:1345 75.05633:2456 79.05542:3119 81.07105:12443 83.08669:2011 86.0975:113359 92.42818:1315 93.07092:2826 93.42901:1499 95.0866:9104 105.07095:1661 107.08606:2104 109.10199:4237 118.08706:5617 121.10223:2782 123.11773:2167 131.82054:1501 132.10277:35…	4318710	8050898	4330004	22375548	27278892	34964576	107586	124545	51907
Patuletin 3-O-(2''-feruloylglucosyl)(1->6)-[apiosyl(1->2)]-glucoside	Flavonoids	Flavonols	965.811	965.826	97.7	965.81073:99795 966.81408:0 967.81744:0		121655	124151	136863	108691	2903.3	2903.3	29033	29201	32280
Quercetin 3-O-(6"-malonyl-glucoside)	Flavonoids	Flavonols	551.44	551.422	96.8	551.43976:653586 552.44311:123738 553.44647:0		78137	260492	93794	1461648	4920726	3168474	7813.74	7813.74	7813.74
Quercetin 3-O-(6"-malonyl-glucoside) 7-O-glucoside	Flavonoids	Flavonols	713.556	713.563	98.9	713.55566:72973 714.55901:0 715.56237:0		180615	71384	83704	3889.13	3889.13	3889.13	3889.13	39812	38891
Quercetin 3-O-(6''-acetyl-galactoside) 7-O-rhamnoside	Flavonoids	Flavonols	653.561	653.554	99.6	653.56055:937186 654.5639:0 655.56726:0		69775	46943	26927	1462138	2550960	3967571	887.833	8878	887.833
Quercetin 3-O-glucosyl-rhamnosyl-galactoside	Flavonoids	Flavonols	773.623	773.658	88.9	773.6228:261122 774.62615:0 775.62951:0		56078	69434	70102	269728	384205	217230	24310	2431	46260
Quercetin 3-O-xyloside	Flavonoids	Flavonols	435.335	435.35	97.6	435.33539:30683272 436.33874:7968273 437.3421:1257695	51.30402:18446 53.03974:24982 55.05542:87870 58.5119:19688 60.0568:300512 66.66074:19909 66.70473:20596 67.04915:22386 67.05532:141153 69.07108:65272 70.0663:1523534 71.05025:98294 72.08196:146487 74.02499:33234 78.91438:22274 79.05548:163891 81.07112:176982 91.05537:51217 93.07092:238616 95.06109:31714 95.08648:148703 97.07717:78389 98.06052:30908 107.08632:89901 109.10229:41702 112.08783:442100…	7117466	6788467	5792075	367778624	371933600	365492544	157447	31001	3100.12
Quercetin 3'-sulfate	Flavonoids	Flavonols	383.301	383.299	99.2	383.30103:2552617 384.30438:921476 385.30774:500966		2517928	7288974	7430660	22376780	14320621	7711912	884903	2657080	672478
Spinacetin 3-O-(2"-p-coumaroylglucosyl)(1->6)-[apiosyl(1->2)]-glucoside	Flavonoids	Flavonols	949.788	949.827	86.8	949.78778:502536 950.79113:478404 951.79449:0		199962	105736	96913	9691.26	132983	9691.26	4351860	3976086	3347954
Xanthohumol	Flavonoids	Flavones and other flavonoids	355.39	355.396	99.6	355.3898:173775 356.39315:0 357.39651:0		859779	890844	983627	322849	466730	370514	1203.43	1203.43	12034
3-Hydroxyphloretin 2'-O-glucoside	Flavonoids	Flavones and other flavonoids	453.445	453.409	88.7	453.44455:274342 454.4479:0 455.45126:0		27185	1302.03	14930	100042	554092	534351	16877	13020	32705
3-Hydroxyphloretin 2'-O-xylosyl-glucoside	Flavonoids	Flavones and other flavonoids	585.53	585.523	99.5	585.5304:56096 586.53375:0 587.53711:0		77997	72940	46719	1209.1	1209.1	1209.1	1209.1	12091	22671
Dihydroquercetin	Flavonoids	Flavones and other flavonoids	305.249	305.252	99.6	305.24905:2427774 306.2524:1077174 307.25576:709914		2999774	12930131	4271885	16518371	24094056	17880790	108412	104431	172235
Eriodictyol	Flavonoids	Flavones and other flavonoids	289.258	289.252	99.2	289.25827:2601156 290.26162:309491 291.26498:35433	55.05556:2201 57.07108:14341 58.07445:2842 58.91764:1114 60.04573:1011 63.45953:1036 67.0553:1926 68.96665:1290 70.06628:23734 71.06962:7040 71.08675:3469 77.391:1057 81.07111:1209 88.07678:26886 89.07513:1637 89.08003:9074 95.08668:1772 105.35648:1131 106.08725:22557 107.0906:4514 108.41965:1262 155.53287:1185 203.25203:1287 212.14821:1374 228.20544:3826 289.25787:2126	603165	405212	348728	331830	320554	211648	22829378	40775148	21139054
8-Prenylnaringenin	Flavonoids	Flavones and other flavonoids	341.354	341.37	97.4	341.35461:11225834 342.35796:2596361 343.36132:419451	55.0555:18669 57.07107:90861 58.71192:6026 64.98821:5322 67.05547:36796 69.07108:80855 71.08674:51986 76.6191:6164 79.05553:6362 81.071:21315 83.08658:9446 84.08191:6758 84.21423:6376 85.10233:24364 86.09753:666133 93.07068:6708 95.08663:31172 103.12413:8201 109.10207:11065 136.14537:5765 175.14099:6476 189.87036:6427 324.32794:51738 341.31308:11920 341.35483:169188	100039840	126827920	114231880	291706176	340706912	378156128	1730680	3272564	1457782
Hesperetin 3',7-O-diglucuronide	Flavonoids	Flavones and other flavonoids	655.503	655.527	94.6	655.50299:1049612 656.50634:0 657.5097:0		1530.22	51819	1530.22	1912655	1988912	3956604	1530.22	1530.22	15302
Hesperetin 3'-sulfate	Flavonoids	Flavones and other flavonoids	383.333	383.342	98.4	383.33273:2325861 384.33608:785118 385.33944:1637784	55.05338:1616 55.05546:13371 57.071:10000 61.90701:2168 67.0554:7501 69.07104:20966 71.08672:4702 75.5754:1918 78.81422:1858 79.05521:5303 81.07106:18736 83.08652:10833 91.05504:2301 93.07086:3533 95.08657:15464 97.10207:4002 105.07092:6315 107.08639:4950 109.10217:6004 119.08615:4375 121.102:3435 129.0699:2689 131.08658:5373 133.10204:6114 135.11775:2173 143.0862:8266 145.1017:7279 147.11765:377…	1681205	2292019	1852981	10063562	14751578	11176648	1837555	5124102	3860852
Hesperidin	Flavonoids	Flavones and other flavonoids	611.591	611.561	91.7	611.5907:181851 612.59405:0 613.59741:0		93152	75197	176861	274810	97952	343876	15467	46307	1546.69
Naringin	Flavonoids	Flavones and other flavonoids	581.518	581.535	97.3	581.51788:626266 582.52123:0 583.52459:0		21216	44033	39740	1492551	963376	2413118	937.903	937.903	9379
Naringin 6'-malonate	Flavonoids	Flavones and other flavonoids	829.705	829.726	95.7	829.7049:90410 830.70825:0 831.71161:182140		83796	150741	154358	802715	905059	981418	8513	851.338	23431
Poncirin	Flavonoids	Flavones and other flavonoids	595.567	595.561	99.7	595.56708:3815534 596.57043:0 597.57379:0		35480	42256	46102	21809670	20431316	19899990	17867	66094	25378
Jaceosidin	Flavonoids	Flavones and other flavonoids	331.25	331.289	86.5	331.24966:2730720 332.25301:555088 333.25637:387837	55.05545:6166 62.90012:1117 67.05548:12008 69.07099:5808 79.05545:10703 81.07099:12543 83.08653:3665 86.68073:1260 89.61129:1238 91.05525:7606 93.07093:12283 95.08651:7802 97.06493:1310 98.98509:2819 99.39435:1365 105.07086:4014 107.08646:4407 110.07192:1455 117.07063:2118 119.08629:2363 121.10229:7270 126.06033:1286 131.08577:1779 133.10204:1708 135.11761:2878 179.42953:1250 194.86516:1405 217.2…	23487256	8193968	7316022	1782932	428902	831961	365278	502248	423307
5,6-Dihydroxy-7,8,3',4'-tetramethoxyflavone	Flavonoids	Flavones and other flavonoids	375.303	375.341	86.3	375.30264:7864484 376.30599:1962241 377.30935:431854	55.05552:11191 55.10085:5072 57.92855:4608 67.05548:15268 70.0663:706148 77.47301:5716 79.05539:11085 81.07105:15464 87.09286:12591 88.68613:5707 91.05556:6620 92.36143:5520 93.07084:12251 97.07722:53055 98.06113:20331 106.56499:5113 110.15501:6810 115.08759:476604 119.6064:5718 125.59315:5576 144.37653:5800 157.10245:6589 308.88205:6185 329.29517:8653 375.30203:22571	3044.49	43921	71838	62921196	28577490	107239984	3044.49	30445	39212
6-Hydroxyluteolin	Flavonoids	Flavones and other flavonoids	303.234	303.236	99.8	303.23358:266320 304.23693:82740 305.24029:34223		652464	1087166	1097228	706616	790362	299509	9921	12230	14899
Apigenin	Flavonoids	Flavones and other flavonoids	271.228	271.237	98.7	271.22824:3554483 272.23159:502533 273.23495:0	55.05545:16931 57.0711:4039 59.39242:1709 66.16259:1598 67.05538:18645 69.07105:10345 79.05549:3845 81.07121:12920 83.08687:3393 95.08652:14684 109.10211:4611 212.24422:1978 240.31931:1781 271.22766:1989	29789088	14760941	31451940	3080203	20640398	21347174	1711957	786463	405784
Apigenin 6,8-C-arabinoside-C-glucoside	Flavonoids	Flavones and other flavonoids	565.469	565.492	94.8	565.46869:974366 566.47204:0 567.4754:630408		6911.18	6911.18	69112	4805528	3409781	6275260	6911.18	6911.18	6911.18
Apigenin 7-O-diglucuronide	Flavonoids	Flavones and other flavonoids	623.51	623.485	93.6	623.50977:59128 624.51312:0 625.51648:0		67851	81089	72393	79442	483.613	483.613	4836	483.613	483.613
Chrysin	Flavonoids	Flavones and other flavonoids	255.233	255.238	99.4	255.23338:2344535 256.23673:36395224 257.24009:6134437	52.99063:1219 55.0554:21950 57.07111:8936 57.11523:1395 67.05544:5444 67.18227:1406 69.07104:13465 71.05022:1890 72.33437:1493 75.94053:1671 79.05527:5676 81.07087:7236 83.08666:4596 91.05535:2043 93.07085:4744 95.08647:2774 107.08626:1643 115.26772:1593 143.4299:1901	19379164	19961496	15091402	16917326	15287792	27776426	11273775	21801472	32944616
Chrysoeriol 7-O-(6''-malonyl-glucoside)	Flavonoids	Flavones and other flavonoids	549.424	549.45	93.4	549.42365:1094574 550.427:305692 551.43036:0		22748	14118	442.505	3822284	7133562	5870408	4425	442.505	442.505
Diosmin	Flavonoids	Flavones and other flavonoids	609.524	609.545	95.9	609.52393:531268 610.52728:0 611.53064:0		183415	35297	1797.31	1509635	1620618	1761325	17973	1797.31	1797.31
Luteolin	Flavonoids	Flavones and other flavonoids	287.223	287.236	97.9	287.2233:8636926 288.22665:1546611 289.23001:353652	50.38528:4742 51.96317:4853 52.66896:5756 55.05544:49616 57.0711:19949 67.05545:36432 68.38095:6343 69.07101:43125 79.0553:25389 81.07102:26413 82.93562:5953 83.08674:14342 91.05507:8916 93.07087:27644 95.08657:25184 97.06586:7722 122.65858:5695 146.40813:5825 150.39583:6574 207.02769:7717 243.13893:7230	137258720	131668736	128852392	968308	785255	742627	173358	204064	168936
Luteolin 7-O-(2-apiosyl-6-malonyl)-glucoside	Flavonoids	Flavones and other flavonoids	667.537	667.538	99.4	667.53748:45587 668.54083:0 669.54419:0		48483	46197	62517	673.583	673.583	673.583	6736	673.583	673.583
Luteolin 7-O-glucoside	Flavonoids	Flavones and other flavonoids	449.34	449.377	87.1	449.3396:10674942 450.34295:3333318 451.34631:504256	55.05537:32204 57.07112:7953 67.05529:25792 69.07098:36030 72.08185:181259 73.54408:8262 75.05675:10195 79.0552:31433 81.07087:37930 83.08659:9614 86.09745:564706 91.05497:9062 93.07093:41457 95.08636:36201 107.08631:25579 118.08667:18725 119.08613:19536 120.01715:9035 120.51403:7891 121.10179:30097 126.39568:8944 132.10272:153109 133.10191:14293 135.11749:14170 135.23869:8454 143.11893:74695 175…	153004	131751	437258	84508480	105390320	64424952	7618	129230	128010
Luteolin 7-O-glucuronide	Flavonoids	Flavones and other flavonoids	463.356	463.36	99	463.35602:3102777 464.35937:768753 465.36273:480356	52.80634:1327 53.65591:1271 59.58595:1595 62.05901:1306 67.05554:1793 67.9405:1351 69.07109:10115 70.71353:1384 71.08655:1260 74.35398:1619 79.05519:3756 81.07088:2524 86.09754:162176 93.07063:2432 95.08648:2033 105.07087:1531 107.08661:2954 109.10207:2545 119.08663:2659 121.1022:3092 124.74868:1424 132.10284:20342 155.9659:1516 157.13434:1961 163.14818:1755 180.76059:1526 189.33044:1574 240.0707…	322934	225878	132771	22791700	20106864	32701212	13277.1	211471	392558
Nobiletin	Flavonoids	Flavones and other flavonoids	403.415	403.395	96.1	403.4147:189103 404.41805:0 405.42141:33437		1062180	764758	635120	51387	63144	5138.73	5138.73	5138.73	5138.73
Tetramethylscutellarein	Flavonoids	Flavones and other flavonoids	343.342	343.343	99.6	343.34158:20535418 344.34493:2848902 345.34829:267148		17182660	34413132	42204280	124873840	110243448	90897784	2817769	3046026	2891841
Tectorigenin 7-sulfate	Flavonoids	Flavones and other flavonoids	381.313	381.326	98.3	381.31323:1325701 382.31658:257237 383.31994:51068	55.01905:1928 55.0554:7438 57.07104:2575 67.05546:1680 69.06747:1503 69.07103:19676 70.06625:1267 71.08694:1007 72.08192:22586 79.05536:3253 81.07105:4608 83.08219:1346 83.0864:6361 91.05502:3483 93.07079:4305 95.08638:3181 105.07089:3320 107.05002:1363 107.08627:1850 109.0661:1772 109.10214:1158 111.08202:1050 117.07061:3504 119.08646:3232 121.06517:1889 121.10162:1074 123.04498:1722 123.08101:4…	324730	324838	317244	888001	784381	768354	11071866	11614740	12979906
2',7-Dihydroxy-4',5'-dimethoxyisoflavone	Flavonoids	Flavones and other flavonoids	315.255	315.289	89.2	315.25485:6803840 316.2582:1323112 317.26156:382844	50.43795:3780 55.01899:6380 55.05541:62750 57.03458:5251 57.071:8348 59.49658:4314 59.89985:4866 64.86913:4527 67.05539:94053 68.75983:4149 69.07105:47931 71.05026:7725 79.0554:42771 81.07095:85844 83.05009:7109 83.08664:13058 84.04549:15377 91.05523:10145 93.07085:38618 95.08659:44042 97.06573:7966 97.10171:6905 104.02714:4891 105.07059:6877 107.08645:14672 109.10213:16612 116.46452:4292 119.086…	106149432	109532184	115085712	25001476	31942630	24977540	283487	301236	158931
2-Dehydro-O-desmethylangolensin	Flavonoids	Flavones and other flavonoids	257.228	257.253	93.7	257.22784:4778212 258.23119:910598 259.23455:579109	53.03982:3919 55.05544:44101 56.82555:2075 65.03966:2657 67.0554:72251 69.07105:7786 75.4901:2736 79.05537:32644 81.071:51331 83.08669:18872 86.08906:2735 91.05527:35734 93.07098:36304 93.98288:2359 95.08098:4332 95.08654:44968 103.0555:2701 105.07094:55314 105.2191:2568 107.08661:15051 109.10221:23843 109.44775:2276 117.07072:7929 119.08644:21981 121.10191:5567 123.11785:4246 129.07079:3628 131.…	48040	99699	72150	33941732	77890240	74050912	81322	139876	141115
2'-Hydroxyformononetin	Flavonoids	Flavones and other flavonoids	285.23	285.263	89.9	285.23007:1048092 286.23342:1095349 287.23678:375486		982738	695718	746329	5663316	6124875	3094733	69571.8	69571.8	69571.8
3',4',7-Trihydroxyisoflavanone	Flavonoids	Flavones and other flavonoids	273.263	273.253	98.8	273.26297:2326205 274.26632:218288 275.26968:32693	53.00333:1097 55.05535:13293 56.05063:10012 56.0587:2971 57.03473:1232 57.05404:3207 57.071:2718 58.02988:1611 58.07443:712 60.04539:1462 60.47384:772 67.05529:6863 68.05053:1360 68.0587:2135 69.06613:685 69.07086:5216 70.07447:2074 71.0867:764 79.05531:3144 80.05864:1785 81.07092:3402 82.06614:1975 82.07409:1845 93.07079:2149 95.08614:1151 96.08152:853 96.08949:965 98.10641:792 114.77425:887 128…	7608358	7970096	7434504	32021276	27734834	32357194	28172756	30865924	29567056
3'-O-Methylviolanone	Flavonoids	Flavones and other flavonoids	331.342	331.332	98.7	331.34183:226986 332.34518:0 333.34854:194532		718788	977027	1529974	104032	281900	23885	108435	2388.48	2388.48
Daidzein 4'-O-glucuronide	Flavonoids	Flavones and other flavonoids	431.318	431.362	83.7	431.31839:5742742 432.32174:1717544 433.3251:294552	55.05568:4571 57.07108:8034 67.05554:24503 69.07107:8018 79.05554:11370 81.071:15863 85.06607:39013 86.09765:8884 91.05456:4262 93.07095:16893 95.05022:10695 95.08662:19219 97.06601:4207 105.07097:16294 107.08664:24525 109.1022:38534 109.3057:4087 113.06081:16012 119.08651:14377 121.10204:52029 123.08145:8162 123.11765:5089 131.08653:19117 133.10219:35005 135.11781:8211 143.08626:13828 145.10229:…	13373	17779	24708	26464638	26259204	57796444	76884	153695	206606
Daidzin	Flavonoids	Flavones and other flavonoids	417.343	417.378	89	417.34317:320186 418.34652:38107 419.34988:27160		1607527	2573096	2471178	520731	783282	1281390	3417	90228	70256
Formononetin 7-O-glucuronide	Flavonoids	Flavones and other flavonoids	445.374	445.388	97.7	445.3743:304732 446.37765:47142 447.38101:65735		1712832	1943687	1291614	753745	1443592	1531000	132504	246602	82496
Irilone	Flavonoids	Flavones and other flavonoids	299.246	299.247	99.9	299.2457:2466545 300.24905:501565 301.25241:58642	55.05542:2825 57.07106:12425 58.45518:705 59.06162:980 59.38879:865 60.04562:3623 60.05664:1086 67.05553:2091 70.06643:2478 72.04551:13580 72.08188:23254 73.0408:1488 79.75883:765 95.325:829 97.07704:4085 98.06087:1019 111.82952:776 113.10094:1619 113.10826:21266 114.09223:50776 114.10336:6066 115.08775:4498 131.11909:1687 144.13951:1645 151.5126:865 156.11423:8873 157.71916:1226 173.14055:8004 2…	109041	118262	72144	215474	316170	155015	23229374	22850508	23332352
Pseudobaptigenin	Flavonoids	Flavones and other flavonoids	283.265	283.248	96.7	283.26465:4728724 284.268:1125867 285.27136:230327	55.05548:32626 57.0711:20547 61.77987:3258 67.05547:9571 68.44711:3379 69.07102:27142 73.31792:3927 74.36687:3352 79.05547:8349 81.07105:20324 82.19446:3808 83.08657:9122 91.05494:3759 93.07055:6944 95.08643:10687 97.10239:3879 100.77155:3219 107.08624:4883 107.24294:3381 107.48788:3761 109.38824:3380 121.10221:4650	18750264	60407976	43406520	383245	89856320	99162488	2201794	92445040	31895742
Sativanone	Flavonoids	Flavones and other flavonoids	301.295	301.306	98.6	301.2948:691184 302.29815:139306 303.30151:0		3576882	3260727	3405155	3257.73	3257.73	3257.73	32577	899991	710236
Enterolactone	Other polyphenols	Lignans	299.307	299.333	93.6	299.3074:6452444 300.31075:1317787 301.31411:0	53.03995:2303 54.76851:2112 55.05542:17473 57.07109:44105 61.09997:2391 63.4745:1936 67.05545:13734 69.07111:8562 71.08665:24796 72.08194:175641 75.49358:2272 79.05528:4533 81.07104:17007 83.08691:3521 84.08168:2569 85.10223:5929 86.09752:3645 87.71127:2324 91.05531:3236 93.07097:2299 94.7774:2787 95.08662:14111 102.05521:2818 105.07059:3403 107.08703:2713 109.10231:5373 140.14316:3257 145.69356:…	3832998	4657872	4965566	69373808	85088712	79652312	12097267	3004764	3196813
Sesamolin	Other polyphenols	Lignans	371.365	371.353	98.3	371.36505:958674 372.3684:245494 373.37176:23030	54.65072:824 55.05537:5731 57.07095:3486 67.05528:2426 69.07104:5037 69.85085:923 71.0866:3227 72.08186:42902 79.05536:1150 80.44997:1024 80.52985:919 80.62439:1006 81.07082:3575 83.0503:1492 83.08651:3281 89.10827:991 89.68639:997 91.08141:921 93.07078:1602 93.68199:967 95.08633:3583 97.10233:2548 98.0608:1694 101.06064:5303 104.94965:880 107.08672:1307 109.10227:1472 111.04464:2633 111.1179:129…	791194	902899	721570	498973	1489474	1032762	13575821	16976170	15805793
7-Hydroxysecoisolariciresinol	Other polyphenols	Lignans	375.46	375.471	98.9	375.46014:1081291 376.46349:0 377.46685:0		25107	35518	64068	2555460	3371706	4680056	72266	127642	206331
Conidendrin	Other polyphenols	Lignans	357.358	357.369	98.3	357.35785:1182711 358.3612:357646 359.36456:231713		40491	179653	112462	6060163	5773026	5787154	5944	43272	67307
Dimethylmatairesinol	Other polyphenols	Lignans	387.457	387.438	96.6	387.45697:278686 388.46032:0 389.46368:0		17020	15428	28247	233840	509114	723916	970.387	970.387	9704
Gomisin D	Other polyphenols	Lignans	531.554	531.564	99.2	531.5545:45498 532.55785:0 533.56121:0		61244	43249	75633	63225	81764	713.775	7138	713.775	16998
Schisandrin B	Other polyphenols	Lignans	401.469	401.465	99.9	401.46863:573159 402.47198:0 403.47534:0		762.672	20320	762.672	1612870	1472072	1350471	7627	762.672	762.672
Schisantherin A	Other polyphenols	Lignans	537.568	537.57	100	537.56812:127622 538.57147:0 539.57483:217967		36685	52034	40881	198556	137070	92324	15214	22234	1521.42
Secoisolariciresinol	Other polyphenols	Lignans	366.358	366.395	87.9	366.35803:7787416 367.36138:1311536 368.36474:94537		37625876	57696352	55547000	50168440	73141208	73968128	523700	237572	217888
Secoisolariciresinol-sesquilignan	Other polyphenols	Lignans	559.567	559.617	80.4	559.56689:439104 560.57024:0 561.5736:0		1888.7	27065	22163	488937	795556	843899	1888.7	18887	1888.7
Sesamin	Other polyphenols	Lignans	355.37	355.353	97	355.36966:7426629 356.37301:1804125 357.37637:126112	55.05541:18649 55.26532:1498 57.07104:47692 57.07387:2659 65.99258:1682 67.05539:10526 67.05844:1786 67.10235:1630 69.07093:12478 70.06635:2878 71.08669:26223 72.0819:188452 79.05563:2113 81.07108:16089 83.0867:5880 85.10228:12885 86.0976:4773 89.10809:2921 91.05511:3265 93.07078:5985 95.08646:18312 97.10196:4044 105.07117:1714 107.08582:2932 109.06555:3321 109.10199:4305 111.04499:6665 121.10202…	7810751	7370422	4880602	51185592	54134372	72978552	7326712	7112514	1793912
Sesaminol 2-O-triglucoside	Other polyphenols	Lignans	831.724	831.737	98.2	831.72382:67794 832.72717:0 833.73053:0		105759	52934	77948	46685	466913	3598.68	35987	37661	80555
Sesamol	Other polyphenols	Lignans	139.124	139.121	99.9	139.12386:2666329 140.12721:363331 141.13057:176396		653477	523717	374481	23000170	14093911	15046738	238678	272264	337900
Tigloylgomicin H	Other polyphenols	Lignans	501.608	501.581	93.5	501.60693:2047246 502.61028:279060 503.61364:0	108.18217:1201 110.0722:88372 111.07537:1894 112.08784:23083 113.07168:13457 114.10345:1832 115.08739:19928 116.07117:3901 120.08118:7384 125.07148:2274 126.05515:1352 127.0875:4249 129.0668:4024 129.10344:6407 129.11279:1545 131.11855:1558 136.07625:3808 136.57903:1199 140.08244:8400 141.06726:1648 141.10316:6721 143.08286:1592 143.1187:3011 146.09343:1696 152.07118:2015 157.10954:7464 157.1337:…	15324741	15654676	15520468	111984	1590.07	201061	28269	28882	15901
Vanilloylglycine	Other polyphenols	Non-phenolic metabolites	226.181	226.198	97.1	226.18138:3390543 227.18473:980704 228.18809:1042470	53.00564:1794 53.03966:3553 55.05541:19428 57.03472:3748 67.05535:35033 69.0709:6272 70.0664:2341 71.05031:10867 71.08678:13619 72.0779:4323 72.08191:84832 81.07088:3736 85.02953:6497 91.05514:5303 93.07097:7144 95.08653:20763 99.08098:2730 102.15395:2088 109.10213:3780 145.66176:2170 149.17496:2433 155.10736:7989 226.18083:3506	605008	561725	646825	38913368	27534354	46346956	301513	286650	314146
3,4-DHPEA-EDA	Other polyphenols	Tyrosols	321.328	321.337	98.8	321.32825:476714 322.3316:0 323.33496:0	52.93177:1533 53.0034:2298 55.05543:19886 57.07104:14554 62.52531:1982 67.05544:8931 69.07092:10439 71.05022:2519 71.08685:2961 79.05536:10832 81.07107:15456 83.08647:5947 85.06586:5669 91.05534:6326 92.73357:2076 93.07091:9173 95.08662:16708 98.08488:7669 99.34376:2164 105.07084:5244 107.08658:5180 109.06577:45123 111.0926:27444 112.10012:3182 119.08541:4466 120.0808:2271 121.10149:2140 122.0737…	1122403	403454	712872	2591398	2312761	1710740	7129	712.911	712.911
Curcumin	Other polyphenols	Curcuminoids	369.361	369.38	96.2	369.36102:3560473 370.36437:716334 371.36773:855750	55.03028:1644 55.05544:12966 57.07111:44672 60.05685:3469 67.05548:23016 69.07095:7514 70.46087:1687 71.08669:34823 72.08194:90526 73.04083:1845 79.0553:4680 81.07108:27649 83.08662:9813 85.10223:17928 86.06099:4243 86.09753:4254 90.056:22464 91.05537:2791 93.07073:3121 95.08662:30884 97.07703:22794 97.1022:3845 109.10204:6451 114.10349:47416 115.08727:2709 123.11733:3910 131.08585:2338 177.30128…	34414428	36765992	45464588	4802694	6107852	5711176	50258	388246	742380
1,4-Naphtoquinone	Other polyphenols	Naphtoquinones	159.118	159.153	88.7	159.11781:2443128 160.12116:556451 161.12452:623152	51.02417:3690 53.03987:8913 55.05548:5826 55.93557:2166 56.05072:1767 56.98558:1268 57.05836:2785 59.9315:3176 60.34811:1506 65.03979:12297 65.38268:1737 67.05536:4075 70.12349:1625 72.04562:3828 72.08208:3149 72.93833:2540 76.93423:3380 79.0555:11674 79.18292:1499 91.05531:64716 91.14909:1650 92.04973:2001 95.05001:3080 103.05518:3722 105.04571:2533 105.07132:8144 115.05528:34730 116.06313:12203…	20278836	22204552	18104334	40719092	35913032	36396648	864189	592075	1206555
2,3-Dihydroxy-1-guaiacylpropanone	Other polyphenols	Hydroxybenzoketones	213.161	213.199	87.2	213.16093:49148068 214.16428:6623874 215.16764:275319	50.09046:21987 55.05539:605549 56.05064:60772 57.05841:51713 57.07102:47677 69.07101:89190 72.04543:106036 72.08189:665086 79.48922:23278 82.06627:35149 84.08166:72119 85.0406:77330 86.0974:129274 91.52139:28161 100.07677:41714 113.03497:45397 118.29636:27244 140.14395:88818 145.52145:26809 213.16093:55765	520027872	548821504	567972160	1235901440	1135901440	1334438144	545226	705000	1186522
2-Hydroxy-4-methoxyacetophenone 5-sulfate	Other polyphenols	Hydroxybenzoketones	263.238	263.237	99.5	263.23831:1924432 264.24166:440695 265.24502:1593068	53.04:1489 55.05539:10122 57.07109:3463 60.64454:1396 67.05538:28788 69.07101:6169 79.0554:11588 81.07101:21613 84.8223:1468 91.05525:13518 93.07088:8932 95.08662:14218 97.06579:3258 98.17368:1502 105.07082:6530 107.08653:4069 109.10207:3317 119.0859:3838 121.10226:1882 133.10188:2276 263.23862:2183	29387932	13834909	24729938	20120864	12558242	14850694	1641868	1686560	1479751
3,4-Dihydroxyphenylglycol	Other polyphenols	Other polyphenols	171.102	171.163	98.4	171.15001:1925315 172.15336:166028 173.15672:0	52.62432:937 53.00334:1944 53.03978:2154 55.05537:35555 55.93555:1939 56.05056:2638 70.6836:973 72.04548:38447 78.99815:1541 82.20636:1012 83.0866:3039 84.04545:4642 97.0085:11816 119.17052:1157 131.52774:1407	58158548	53705948	29426186	101721728	101455440	180321504	16287590	11982630	19391366
3-Methylcatechol	Other polyphenols	Alkylphenols	125.097	125.137	86.1	125.09689:7068088 126.10024:1050136 127.1036:677425	53.00346:18511 53.03979:18149 55.01923:5885 55.05545:43443 58.91781:3054 60.89922:3614 65.03976:8331 79.0553:10121 81.07088:3793 88.79618:3578 95.05005:6770	14199848	16262489	14521419	73697992	78808576	78180480	2478884	4613002	1958274
4-Hydroxybenzaldehyde	Other polyphenols	Hydroxybenzaldehydes	123.118	123.121	99.8	123.11777:1437246 124.12112:182494 125.12448:221391	50.0163:1722 51.02416:6550 53.00339:3847 53.03982:11166 55.05541:2568 56.96606:1778 63.0935:854 65.03982:2351 67.05535:2466 79.05546:10021 80.05067:2527 81.07089:4181 95.05023:3587 96.04538:1598 105.04557:1385 108.16302:974 111.58864:1017	20155850	10857670	11998671	80449968	81966424	80400800	431687	441294	1143686
4-Vinylphenol	Other polyphenols	Alkylphenols	121.102	121.148	82.3	121.10203:2783435 122.10538:600945 123.10874:817270		1204791	2462634	2178514	18369258	31975566	9250442	216276	887946	1148679
5-Heneicosenylresorcinol	Other polyphenols	Alkylphenols	403.707	403.7	99.5	403.70728:85049 404.71063:0 405.71399:27234		67678	99160	70543	331896	234957	387875	141616	329935	322515
5-Nonadecenylresorcinol	Other polyphenols	Alkylphenols	375.575	375.6	94.2	375.5751:94801 376.57845:0 377.58181:0		92919	46265	49143	134074	104013	145639	6853	685.293	11484
5-Pentacosenylresorcinol	Other polyphenols	Alkylphenols	459.757	459.759	99.9	459.75684:6298808 460.76019:1008712 461.76355:722304	69.07105:37789 70.03005:11621 70.06631:164308 71.06898:7594 72.08196:116628 74.06107:35548 75.05653:7404 84.04553:49890 84.08194:60637 86.09753:596986 87.05634:26516 87.1006:9248 88.0407:8041 89.07194:9423 91.05504:8380 101.07211:12713 102.05602:9602 104.98121:6302 110.07207:24297 112.08762:21341 113.07177:8603 114.06706:15199 115.08748:20850 116.05215:7333 116.07165:64247 117.06667:28670 118.243…	12369	14324	11085	42523848	43071588	45270224	12522	13690	6877
5-Pentadecylresorcinol	Other polyphenols	Alkylphenols	321.516	321.509	99.6	321.51572:585053 322.51907:672122 323.52243:0		39878	10800	1080.04	1119537	969171	1569880	40621	19367	42263
5-Tricosenylresorcinol	Other polyphenols	Alkylphenols	431.711	431.706	99.8	431.71057:675138 432.71392:189390 433.71728:0		23772	17159	57103	2049418	3712713	1494080	56881	57219	130911
5-Tricosylresorcinol	Other polyphenols	Alkylphenols	433.724	433.722	100	433.7236:67942 434.72695:83202 435.73031:0		137190	119474	212031	1097677	690080	709554	22050	9616	19264
Acetyl eugenol	Other polyphenols	Hydroxyphenylpropenes	207.212	207.238	93.6	207.21223:275378 208.21558:72833 209.21894:74666		699335	597038	811017	1594846	488102	840219	1375125	393274	602790
Arbutin	Other polyphenols	Other polyphenols	273.23	273.251	95.5	273.23035:937099 274.2337:192914 275.23706:8292456		789225	2781140	2048802	2356237	4199522	6489574	55132	393247	68636
Bergapten	Other polyphenols	Furanocoumarins	217.16	217.19	91.9	217.16003:1822400 218.16338:424048 219.16674:481306		339807	294406	119799	20276012	17587020	11781084	53451	66771	133445
Catechol	Other polyphenols	Other polyphenols	111.118	111.111	99.5	111.11777:526854 112.12112:307990 113.12448:218884		4698174	5357122	5313002	919263	1241464	567183	3156688	3573375	1302734
Coumarin	Other polyphenols	Hydroxycoumarins	147.118	147.143	94	147.11761:3806974 148.12096:660330 149.12432:3054354	51.02412:12297 53.0034:4130 53.03979:23131 55.05539:2507 55.36489:2465 56.05052:7262 56.70126:2711 60.40647:2743 64.92847:38427 65.0397:35772 67.05534:10101 69.61323:2615 72.80566:2885 77.03967:4281 78.04744:7885 79.05534:20682 81.07131:3393 84.08196:4304 91.05523:73837 95.05013:23388 100.02766:2506 103.0555:14165 104.06284:6006 104.98517:2614 105.04554:7849 105.07075:17604 115.05476:13614 117.07…	2133965	2457920	6043122	31002350	30708632	29809010	147221	480000	558655
Coumestrol	Other polyphenols	Other polyphenols	269.212	269.221	98.9	269.21249:1625563 270.21584:400649 271.2192:293547	52.95303:1118 53.00344:5624 53.03979:6521 55.01906:6093 55.05544:82383 57.03482:1997 57.07109:25575 59.0503:2963 59.74685:1022 65.03991:2688 67.05185:2587 67.05545:46328 69.07104:49151 71.05027:1768 71.08668:3903 73.06592:2588 77.58345:1407 79.05543:31445 81.07105:30321 81.63816:1292 83.0503:4876 83.08659:16400 85.06564:1193 85.10236:1453 91.05541:13857 93.07092:25075 95.05025:3550 95.08668:17714…	14049647	11142171	12663241	738772	333148	577606	216196	91109	368798
Esculetin	Other polyphenols	Hydroxycoumarins	179.144	179.141	99.3	179.14395:4609802 180.1473:705239 181.15066:259099	52.11173:2350 52.57088:2874 53.00338:3401 53.0398:18755 53.24224:2472 54.42906:2595 54.51843:2313 55.01902:4999 55.05537:24565 56.70254:2731 58.41927:2420 60.56425:2662 60.78329:2279 63.61003:2441 65.03664:2815 65.03969:14517 67.0554:42770 69.07091:4109 75.50318:2748 79.0553:24483 81.03452:5888 81.07098:15860 83.05028:6064 87.99326:2970 90.78688:2668 91.05529:19136 93.07124:3236 95.05007:9810 95.…	17073618	20532584	14912709	46885352	61608948	18729486	660812	7792809	9702961
Esculin	Other polyphenols	Hydroxycoumarins	341.271	341.282	98.1	341.27066:3565017 342.27401:759833 343.27737:97754	52.50507:2336 55.05542:12715 55.80276:2186 57.07109:5255 67.0554:19567 69.07107:13338 79.0554:2768 81.07098:17402 83.08662:5751 91.14544:2169 92.01287:2475 93.0375:3417 93.07066:2906 95.08649:17927 97.10216:3199 109.10233:7574 143.16208:2513 168.12619:2789 169.51669:2271 179.20541:2936 184.00235:2607	21107354	11891697	31326710	1311610	1742618	2389577	917206	1558076	2792359
Gallic aldehyde	Other polyphenols	Hydroxybenzaldehydes	155.108	155.12	98.3	155.10751:4271869 156.11086:899901 157.11422:673035	50.82289:2365 51.02415:2703 51.94721:2499 53.03981:6819 54.57362:2645 55.05538:17930 55.93564:18591 57.60618:2850 65.0399:7580 67.05546:24661 70.06622:13848 72.93826:118056 74.46613:2718 74.47105:2594 79.05553:6961 81.5261:2995 90.94876:35112 98.98492:4918 105.08644:2960 108.95934:6740 113.96497:3809 133.32188:2603	12195698	17149496	27444086	53647088	60215260	34186260	576274	1684763	1070296
Isopimpinellin	Other polyphenols	Furanocoumarins	247.243	247.215	92.1	247.24313:1300288 248.24648:251598 249.24984:39511	53.00338:1185 53.03974:3711 55.05537:13606 57.07092:1715 67.05531:18293 69.07093:5044 69.47972:971 72.30476:960 79.0509:1924 79.05525:24276 79.1467:1103 81.07103:13475 83.08654:1590 91.0552:10658 93.06519:1469 93.07081:20148 95.04996:4040 95.08644:8501 105.04525:1722 105.07017:2543 107.08642:7322 121.10172:5296 135.11742:2462 149.13385:1179 247.24236:3158	8645382	13498988	17458774	3386059	3888730	6107781	818904	673316	992412
Juglone	Other polyphenols	Naphtoquinones	175.124	175.153	92.4	175.1241:1425123 176.12745:205822 177.13081:98209	51.18988:615 53.03974:2709 54.03508:832 55.05543:2097 60.05666:1194 65.03968:1686 67.05538:2416 70.06054:864 70.06624:15589 71.05025:761 72.08207:1179 79.05532:2409 80.05047:1710 89.30555:845 91.05518:5010 93.05842:951 93.071:792 94.06597:6035 95.05013:1694 103.05516:2001 105.04572:1043 105.05813:1188 106.06593:2984 115.0554:1153 117.0582:5126 118.06612:6004 119.07422:818 120.0817:3532 130.06555:…	17109302	19124266	19494614	3322718	20220884	10682618	1303250	1089994	555208
Ligstroside-aglycone	Other polyphenols	Tyrosols	363.339	363.374	88.9	363.3389:56356072 364.34225:13814055 365.34561:2293561	55.05539:143265 56.73185:39424 60.46403:34305 61.67694:36308 67.05539:442626 67.94363:32299 68.45681:41878 69.07102:570668 79.05541:346662 81.07103:276543 82.01115:41764 83.08626:45184 84.08203:47657 84.60529:42651 86.09755:4797418 91.05522:93483 93.07111:306321 95.0864:277643 100.9323:35900 103.12393:103048 107.08638:99742 109.10223:53013 119.08712:40644 121.10179:100714 125.36012:35257 126.7353…	4715498	4806736	5123450	553599360	548853248	686112000	71913	7191.26	7191.26
Lithospermic acid	Other polyphenols	Other polyphenols	539.449	539.456	98.9	539.44904:2762725 540.45239:1030814 541.45575:166205	55.05543:6916 57.07111:4897 58.73805:1200 66.51807:1252 66.57004:1304 67.05541:18506 67.70428:1439 69.07101:8879 71.08669:4487 79.05533:5555 81.0711:16154 83.08652:7308 85.10207:1474 86.0975:3805 93.07094:5682 95.0865:17305 97.06599:1860 97.10203:6515 104.10834:3769 105.07084:2243 107.08669:8089 109.10212:17542 111.11815:1844 117.07064:1794 118.23428:1508 119.08635:6840 121.10215:3882 123.08189:1…	39669024	22104370	25923762	51824884	22057160	17574172	1.75742e+06	1.75742e+06	1.75742e+06
Norathyriol	Other polyphenols	Hydroxybenzoketones	261.161	261.199	87.5	261.16125:41231224 262.1646:7846080 263.16796:1672886	51.58167:27054 57.19396:26657 69.07105:234948 79.05535:49854 85.0407:208847 86.09761:502856 91.05519:197521 93.07071:68997 97.06615:30620 103.05527:470978 105.07114:193882 113.03557:198977 114.04288:51529 114.0929:34837 118.0658:38680 120.08174:1296400 132.08102:28985 179.54076:41471 180.30858:30699 188.14461:121546 231.42947:30266 233.16478:43485 261.16174:87329	77028240	86497912	132346408	517079104	530482304	526872000	454764	829546	957626
Oleuropein	Other polyphenols	Tyrosols	563.554	563.514	85.7	563.55371:29738182 564.55706:12680317 565.56042:2114056	55.05538:122727 57.07105:257768 60.61686:16603 67.05524:98707 69.06747:34757 69.07098:458680 71.05032:26305 71.08656:178041 72.04556:37552 72.08189:34016 79.05528:42925 81.0709:268949 83.04991:22625 83.08195:38881 83.08661:521775 85.06558:26767 85.10231:102310 86.06105:67506 93.07082:93430 95.08643:262447 97.06565:102581 97.09612:29816 97.10211:471380 98.86635:18921 100.07669:185736 107.08627:101…	477973376	419198976	442915008	277828896	139149728	119757024	324105664	394105664	238190144
Oleuropein-aglycone	Other polyphenols	Tyrosols	401.348	401.373	93.6	401.34793:10942691 402.35128:1752177 403.35464:335181		72595888	97801368	82860336	77504808	112564408	143952256	40555152	80276704	81667112
Paeonol	Other polyphenols	Hydroxybenzoketones	167.144	167.174	91.7	167.14406:4000335 168.14741:2617735 169.15077:3226584	51.02412:2838 53.00093:1920 53.00339:7892 53.03976:20251 55.01904:3059 55.05544:60724 55.36597:1811 56.53883:2183 57.93529:2498 59.67883:2315 65.0398:6778 67.05546:31064 67.61804:2283 69.07107:18932 70.90105:2258 79.0554:29803 80.05046:2489 81.07121:15160 81.09588:2177 81.69727:2876 83.08674:6228 91.05525:13605 92.05855:3421 93.07086:8450 95.05032:4711 96.05341:3597 104.05852:9839 105.04539:2613 …	15829739	35703720	19501058	38674768	42395204	30944108	1099903	576706	511332
p-Anisaldehyde	Other polyphenols	Hydroxybenzaldehydes	137.133	137.148	97.6	137.13319:1165586 138.13654:151996 139.1399:85696	53.03974:5666 53.23402:1897 53.62888:1796 54.02935:1839 55.05542:5486 67.05531:5902 79.05534:5516 81.07102:4275	1566659	1109256	2384548	3360254	5427983	2313184	20196344	5117712	2192713
Phlorin	Other polyphenols	Other polyphenols	289.208	289.251	84.8	289.20844:6556310 290.21179:6605224 291.21515:1590016		326744	461786	164957	40532008	36370756	39980268	1806879	2575218	2388013
Psoralen	Other polyphenols	Furanocoumarins	187.145	187.163	96.8	187.14528:59082116 188.14863:4512274 189.15199:5992238	51.50068:8585 52.75616:8034 53.28877:9505 55.0555:18991 56.05071:188102 57.05854:16042 57.52215:9789 67.05548:22782 69.07107:52452 70.01038:10747 70.06627:41941 84.08195:415718 86.09761:54994 109.21133:11366 109.68053:10698 115.97909:10721 131.51411:13876	3518167	1335261	2870366	380700192	388965184	384866688	2239310	4728281	5434486
Pyrogallol	Other polyphenols	Other polyphenols	127.112	127.11	99.9	127.1125:694196 128.11585:632813 129.11921:471037		496430	899442	326483	3663786	2681390	2926053	382206	648182	276350
Rosmanol	Other polyphenols	Phenolic terpenes	347.447	347.417	91.8	347.44733:41040 348.45068:0 349.45404:0		92345	151012	116592	25830	38162	27154	43476	21842	71734
Salvianolic acid D	Other polyphenols	Other polyphenols	239.177	239.194	97.2	239.1767:3859538 240.18005:1172431 241.18341:315115	53.00332:5327 53.03977:8545 55.01907:3352 55.05547:11394 56.05078:4721 57.07125:2466 58.07821:1768 65.03963:3457 67.05545:7164 68.05068:5459 69.07099:7286 70.06618:2643 72.6031:2124 79.05531:5286 80.05067:27813 81.04576:3312 81.07096:5335 82.05367:4057 82.06612:4806 83.05009:2739 83.0615:3245 91.05514:9246 93.05787:2929 94.06586:10588 95.06126:9049 96.06953:2490 97.07719:3160 105.07099:2896 107.0…	7597174	2786337	2722679	34030900	29204010	29122054	288989	290296	267892
Salvianolic acid G	Other polyphenols	Other polyphenols	419.312	419.351	87	419.31247:3626459 420.31582:505446 421.31918:135585		41582860	34354660	43773360	11777876	12347472	10038152	8669208	4809924	4655314
Scopoletin	Other polyphenols	Hydroxycoumarins	193.171	193.168	99.9	193.17101:2671454 194.17436:1101001 195.17772:2010434	51.02411:7142 53.00356:1994 53.03981:20673 54.03501:2434 55.01905:2752 55.05549:2540 55.54028:1704 56.05059:3319 59.06649:1791 65.03979:7114 66.04758:25883 67.04297:2160 67.05534:7300 68.05063:5232 68.28583:1992 68.99821:2123 71.6779:1835 75.08656:1643 77.03975:9861 78.04744:8690 79.05535:12370 80.05059:8407 81.03468:19775 82.06614:4157 85.96561:2051 89.03951:5784 90.04748:4241 91.05533:15633 94.…	1161956	1700019	547918	14322312	13771589	20690738	402683	230309	247401
Sinapaldehyde	Other polyphenols	Hydroxycinnamaldehydes	209.202	209.211	99.3	209.20241:3291101 210.20576:779342 211.20912:118585	50.19152:1591 51.3235:1775 53.03981:6931 55.01916:1994 55.05552:8345 56.05078:2331 57.03463:2317 58.54811:1743 62.06081:1766 64.55878:1897 65.0398:4130 67.05534:7958 68.0507:9014 68.46772:1758 70.06646:8813 72.08197:80885 78.04749:6057 78.35824:1713 79.05535:10042 80.05056:16693 81.03461:2514 81.07066:2820 84.04568:4056 89.03932:2625 91.05544:10438 93.0584:5265 94.06612:5939 95.05003:3739 95.0612…	9805085	9828024	9901327	37363212	37017412	39268372	4147315	4423750	2372904
Syringaldehyde	Other polyphenols	Hydroxybenzaldehydes	183.162	183.173	98.7	183.16161:942781 184.16496:118281 185.16832:209520		10183224	8388460	8796937	1506240	2527202	4713016	2883878	2486686	2765891
Tyrosol 4-sulfate	Other polyphenols	Tyrosols	219.212	219.227	96.9	219.21201:377431 220.21536:111337 221.21872:260661		1855192	1435184	1947003	899480	1269283	3254250	832841	1973976	2693248
Umbelliferone	Other polyphenols	Hydroxycoumarins	163.134	163.142	99.3	163.13379:1673272 164.13714:296089 165.1405:142510	52.84823:914 52.98621:1113 53.00337:1114 53.03955:1433 56.75581:1010 65.82566:1026 80.94633:1433 91.05524:1740 95.05:1558 116.33127:1077 116.96717:5158 117.05853:1321 120.66319:1180 127.00352:1136	3585753	3143448	1919961	3477402	2670908	5061422	7124514	20331842	5862832
Vanillin	Other polyphenols	Hydroxybenzaldehydes	153.14	153.147	99.4	153.13956:1855571 154.14291:1202334 155.14627:175602	53.03973:2774 53.12921:1198 54.03503:6257 55.0302:12388 60.13803:1340 65.03991:1725 68.05064:25407 68.67134:1358 70.06629:10443 70.94304:8117 74.90505:1260 81.00944:4319 81.75443:1259 82.04076:1547 82.96666:1530 88.95358:2463 95.06142:75864 109.07695:20987 110.03566:3769 110.0848:37025 122.7163:1402 123.09229:2263 138.3978:1606 153.13947:10589	18457820	19022782	11648675	38446112	19239752	22187174	92759	238415	346383
Caffeic acid 4-sulfate	Phenolic acids	Hydroxycinnamic acids	261.223	261.221	99.4	261.22241:3760931 262.22576:700940 263.22912:711813	53.03976:8510 55.05535:21040 56.47022:2636 57.07093:3786 60.03474:2621 65.03976:3258 67.05532:41511 69.07104:7579 79.05527:49296 81.07085:25874 81.69616:2694 91.05521:45655 93.07079:37545 94.75036:2627 95.04993:12732 95.08665:14078 105.04552:2537 105.07108:19286 107.06077:9704 107.08629:13471 109.10103:4569 117.07059:6291 119.0862:11363 121.10228:6812 129.06998:3581 131.08661:15192 133.10197:3092…	10987186	10257438	22850934	16962424	53573528	16744701	963947	599150	991484
Ellagic acid acetyl-xyloside	Phenolic acids	Hydroxybenzoic acids	477.372	477.344	92	477.37173:1114288 478.37508:409730 479.37844:92414	55.0554:20738 57.05849:1578 61.31569:1070 64.90298:1063 67.05531:1530 72.08192:199620 74.09757:1545 81.07108:2498 87.83688:923 87.92735:1071 93.07082:2074 100.11298:1958 107.08693:1515 109.10271:1176 116.27397:1199 118.08713:4658 136.07631:1715 244.80806:1221 332.29575:9832 360.29102:12059 369.06738:1415 477.3562:1301	85062	33690	94894	9744599	3154234	10430330	3725	6734	23087
Vanillic acid 4-sulfate	Phenolic acids	Hydroxybenzoic acids	249.207	249.21	99.7	249.20731:1343594 250.21066:217852 251.21402:330198	57.07104:4891 59.05028:25195 60.28852:801 62.99342:818 73.16954:894 83.79469:862 115.86986:1054 149.90958:1018 185.71217:945	841268	1038799	1884576	3647899	4141107	2746096	14273808	16788450	6946488
1,5-Diferuloylquinic acid	Phenolic acids	Hydroxycinnamic acids	545.51	545.509	100	545.50989:1256197 546.51324:0 547.5166:0		11541	15908	21795	2797976	2053641	4956386	11168	19984	1116.8
1-Caffeoyl-5-feruloylquinic acid	Phenolic acids	Hydroxycinnamic acids	531.474	531.482	99.4	531.4743:62234 532.47765:0 533.48101:0		98139	64279	138967	143938	234238	364142	11275	1127.54	1127.54
24-Methylcholestanol ferulate	Phenolic acids	Hydroxycinnamic acids	579.861	579.865	99.6	579.86072:586639 580.86407:0 581.86743:244490		353414	373558	85221	8522.09	8522.09	8522.09	1820608	1858414	1891244
2-S-Glutathionyl caftaric acid	Phenolic acids	Hydroxycinnamic acids	618.521	618.537	97	618.52081:1240756 619.52416:264578 620.52752:46074		7982681	2158100	1267868	6287652	2620134	1066346	3283997	1074368	465509
3-O-Methylgallic acid	Phenolic acids	Hydroxybenzoic acids	185.13	185.146	97.4	185.12962:64069848 186.13297:6229919 187.13633:1289362	51.02415:3894 53.00342:11911 53.03975:15466 54.03507:5818 55.01902:4017 55.05544:9523 56.05072:28820 57.05856:12541 57.07108:13826 58.02994:5149 58.06625:4224 65.03982:33705 66.31633:2709 67.05537:7594 68.05068:11203 68.68137:3164 69.07108:70629 69.60646:3046 70.02992:8031 70.06634:28886 72.04565:32068 81.05831:3065 82.06635:3211 83.08678:3313 84.04551:5712 84.08198:5953 85.04086:26175 86.09757:1…	251092000	259674816	266557952	577340992	607363328	646879616	7437666	9696506	10633548
4-Hydroxybenzoic acid 4-O-glucoside	Phenolic acids	Hydroxybenzoic acids	301.259	301.261	99.3	301.25885:100460 302.2622:0 303.26556:0		85052	188757	137771	384210	1227070	480416	41860	4186.02	4186.02
5-(3',4'-dihydroxyphenyl)-valeric acid	Phenolic acids	Hydroxyphenylpentanoic acids	211.193	211.226	89.7	211.19302:10122630 212.19637:1344026 213.19973:0	50.53794:5414 56.05058:11551 57.47133:6718 58.06637:109001 68.05082:19242 70.06625:84104 73.0165:5725 80.05074:7729 81.16583:6294 82.0662:21807 83.06146:23715 84.08194:141372 85.07732:34832 95.21012:6866 97.07701:51216 112.10134:6358 123.0928:10843 124.08781:15688 125.10827:83751 137.10832:16490 138.1031:8685 152.11879:29549 153.12688:23082 176.60379:7030 211.19301:111139	62469332	67147296	75989544	28931010	31021306	35391924	1451793	1890104	1976253
5-5'-Dehydrodiferulic acid	Phenolic acids	Hydroxycinnamic acids	387.351	387.352	99.7	387.35083:181967 388.35418:97615 389.35754:0		904114	1004225	997836	644272	727286	404446	111510	20801	52981
5-Feruloylquinic acid	Phenolic acids	Hydroxycinnamic acids	369.35	369.335	97.9	369.34943:562165 370.35278:146934 371.35614:75018	55.05541:4624 67.05531:4521 69.07099:2727 70.06611:1045 70.48868:864 72.08186:32169 78.93705:801 81.07083:5043 83.08662:1518 91.05535:1287 93.07086:1311 95.08639:4384 99.03844:981 109.10195:2003 215.80255:978 238.63321:1071 290.33353:1044 334.31284:5105 347.2063:1205 351.33844:6526 369.34848:4949	546202	818330	399874	155194	324023	276334	6543898	7215098	7305948
5-O-Galloylquinic acid	Phenolic acids	Hydroxybenzoic acids	345.26	345.272	98.6	345.25998:1545295 346.26333:1048840 347.26669:0		412817	435842	166265	13898179	13612471	14246371	2121420	1821624	1778057
5-p-Coumaroylquinic acid	Phenolic acids	Hydroxycinnamic acids	339.274	339.309	88.4	339.27444:10438093 340.27779:1337107 341.28115:662811	53.00337:2427 53.03985:2791 55.05539:62006 56.05873:10124 57.0347:8304 57.07107:25741 57.31216:2159 58.0745:5023 59.31048:2592 63.35807:2820 67.05537:68865 68.05862:21790 69.07102:51176 70.07455:7400 71.0866:8395 74.61496:2138 76.0404:46535 77.04351:3532 77.09622:2326 79.05537:23031 80.05857:6442 80.59884:2102 81.07098:63120 82.07419:20305 83.05003:2651 83.08662:23081 84.08967:3896 84.83982:2359 …	90417072	121131320	185659696	56206280	69911832	74886960	729659	7154836	10631315
5-Sinapoylquinic acid	Phenolic acids	Hydroxycinnamic acids	399.36	399.361	99.5	399.36053:5733380 400.36388:1363986 401.36724:0	55.05544:10402 56.05071:23887 57.07109:24403 58.62423:3693 67.05548:13540 69.07122:4241 71.08662:13640 75.22011:3991 81.07107:11917 83.08675:7058 84.08192:813664 85.10225:4344 86.09735:7736 90.26713:4339 93.07088:5076 95.08672:11065 104.71562:4306 105.07058:4830 109.10229:6688 121.06573:4872 129.10338:14222 130.08717:78768 143.70714:5171 147.11397:10411 202.1572:4485 264.50623:5500 336.32928:1867…	4194.04	58948	154611	12525530	46443176	18704918	181051	207953	41940
Avenanthramide 2c	Phenolic acids	Hydroxycinnamic acids	316.286	316.277	99.1	316.28625:5444069 317.2896:1091698 318.29296:105916	55.0554:21103 56.05065:12052 57.03473:4017 57.07111:4599 58.91734:2539 60.04555:175110 66.0051:2507 67.05531:29340 69.07101:10481 70.06625:5569 79.05539:9262 81.07102:17375 82.06615:5097 90.03:3079 91.05519:7799 93.07076:11798 94.06597:3024 95.08659:13446 105.07042:3249 129.15669:3126 133.66641:3416 163.45151:3145 183.94931:3159 209.56419:3069 217.26454:3047 280.26517:10063 298.27542:3681 316.286…	6999104	9637722	7130525	60176436	67335544	65892164	4756888	2696369	5155001
Avenanthramide 2f	Phenolic acids	Hydroxycinnamic acids	330.266	330.304	86.9	330.26572:2359188 331.26907:474287 332.27243:109464	52.51944:1164 53.0034:1713 53.03983:1835 53.30335:1123 55.01907:4096 55.05538:15632 57.03473:5368 57.07109:4334 58.92251:1136 64.99413:1290 67.05541:30195 69.07097:8441 71.05013:1897 71.08678:1805 74.43009:1167 79.05537:9937 81.07099:22550 83.05006:4861 83.08666:4253 85.10215:1258 91.05544:9675 93.07103:14148 95.08659:9114 97.06598:1960 97.10235:2030 98.98491:3984 101.64852:1342 105.07076:5229 10…	33150676	29885022	14966147	7928190	8267724	6893604	521639	140843	740091
Avenanthramide 2p	Phenolic acids	Hydroxycinnamic acids	300.291	300.278	98.1	300.29111:819626 301.29446:190273 302.29782:52670	53.22789:667 55.0554:6948 56.0507:5470 57.07105:2817 60.04564:879 67.05547:4406 69.07094:4153 79.05529:2798 81.07085:3143 82.06608:1298 82.78764:756 93.07034:2136 95.08638:1449 103.00343:763 264.27023:1785 268.65472:1020 282.28085:5775	7647244	8743838	4901009	7321207	8252954	5315078	9115891	9734184	10483068
Caffeic acid	Phenolic acids	Hydroxycinnamic acids	181.146	181.157	98.6	181.14589:1071780 182.14924:142177 183.1526:122416	53.03986:961 53.63894:553 54.18358:595 54.47293:543 54.94814:1996 55.05539:879 56.05027:651 67.03025:1370 67.06012:858 68.05069:1317 70.06623:95643 70.94283:1438 71.45802:626 79.05534:914 79.97584:837 88.44563:707 88.95325:1276 90.5304:683 97.00855:1554 106.35538:644 112.08762:1956 116.96704:1927 145.50343:703 158.80907:883	1924366	3195003	1785076	2054769	3754248	4347831	4975532	3836496	8617328
Caffeic acid 3-O-glucuronide	Phenolic acids	Hydroxycinnamic acids	357.302	357.281	95.5	357.3017:962359 358.30505:190959 359.30841:28391	53.003:962 55.05539:13433 57.03476:1983 57.07104:5212 67.05534:10277 69.06754:1374 69.07101:14326 71.08681:1893 75.02714:949 79.05537:5465 79.20772:837 81.07101:9249 81.5037:1071 83.08661:7803 93.0377:5951 93.0708:6338 95.08633:7961 97.06562:2270 97.10213:2720 102.78967:893 107.08617:3257 109.10187:3335 121.10184:3726 135.11777:3233 141.98924:996 149.13371:1278 247.24419:1363 265.25296:1797 315.7…	9230357	8826511	5971904	2663613	3125300	2164886	16208423	12716642	22393640
Caffeoyl aspartic acid	Phenolic acids	Hydroxycinnamic acids	296.231	296.245	98.3	296.23199:357416 297.23534:143101 298.2387:24857	52.70612:869 55.01911:2426 55.05544:3783 57.07116:2357 58.0663:1402 59.35464:1032 67.05535:3678 69.07104:1354 71.07394:1326 72.00597:1071 78.85345:1083 79.05543:1616 81.07108:2033 82.07433:1169 86.09757:3335 91.05529:2178 93.07117:1613 95.08638:1861 105.07114:1181 119.0499:1505 168.88013:1193 178.95328:1351 182.79539:1349 197.0181:1356 214.94167:2635 256.00427:1475 274.62582:1350	53104384	113023616	112988440	211595360	88275168	102600088	3149511	891489	1740175
Caffeoyl glucose	Phenolic acids	Hydroxycinnamic acids	343.297	343.298	99.8	343.29761:1701156 344.30096:490195 345.30432:51221	55.0555:4057 55.18789:1076 57.06824:2219 57.07106:37263 58.0663:6906 58.06883:986 65.84927:982 66.58248:1026 67.0554:5242 67.98251:1123 70.06612:2124 71.08665:18260 81.07103:8082 83.08661:5690 85.10224:11948 95.08657:13948 97.10216:2743 109.10212:7963 109.76231:1197 111.38666:1192 116.95792:1379 123.1178:1896 156.08156:1894 183.17555:5398 196.31377:1469 204.51021:1324 227.68738:1321 240.23331:626…	21866876	22679414	23612990	14672800	10407055	4395574	18678330	26447376	12410068
Caffeoyl tartaric acid	Phenolic acids	Hydroxycinnamic acids	313.239	313.229	99	313.23862:8977848 314.24197:1471007 315.24533:434916	53.03985:11934 53.83876:4574 55.019:46612 55.05536:123412 56.37077:4806 57.03462:12297 57.07116:5460 67.05534:129437 68.18432:5248 69.07098:58929 71.05055:10235 71.08669:16885 79.05527:82456 81.03452:20095 81.07102:102144 83.05032:13944 83.08668:29597 85.0655:7935 86.09747:6386 91.05515:53547 93.07083:58897 95.05016:16674 95.08658:45681 97.06543:8592 97.10222:14041 105.07114:28291 105.51147:5807 …	32733486	11681773	78161096	72577040	73272720	72258816	2608350	1525961	975844
Chicoric acid	Phenolic acids	Hydroxycinnamic acids	475.381	475.371	98.5	475.38101:1088316 476.38436:177876 477.38772:0		3647659	4199945	3456804	1739076	3016010	3934047	8580	86403	194407
Cinnamic acid	Phenolic acids	Hydroxycinnamic acids	149.133	149.159	93.9	149.13341:2749032 150.13676:506820 151.14012:1242993	50.01627:1067 51.02408:7058 53.00344:4572 53.0398:21969 55.01915:1632 55.05321:1031 55.05547:7866 57.98668:1362 65.03979:12255 67.05548:14708 75.34884:1178 77.0397:2879 79.05544:23938 80.05061:2086 81.03469:1773 81.07097:10189 91.05537:17555 93.07085:3244 95.05025:11179 95.0867:1999 105.04575:5123 107.08683:1652 113.59771:1555 138.73056:1503	19511614	19317458	40334916	105148584	101005424	54971236	512340	837631	490376
Dihydrocaffeic acid 3-O-glucuronide	Phenolic acids	Hydroxyphenylpropanoic acids	359.292	359.297	99.6	359.2923:1390806 360.29565:231088 361.29901:0	55.0554:2093 57.07107:15979 67.0552:1472 69.07081:1004 71.08659:6802 74.0611:4876 77.5391:874 77.77284:887 81.07095:2255 85.10201:2145 95.08655:1208 100.07654:1424 105.07144:1044 112.5079:855 116.07148:1209 134.08176:2155 138.69502:902 226.21768:134605 359.29266:12509	15179	27016	15219	464107	806841	668304	17354020	13509784	14810077
Dihydroferulic acid 4-O-glucuronide	Phenolic acids	Hydroxyphenylpropanoic acids	373.283	373.324	86	373.28342:16387125 374.28677:4381728 375.29013:344532	55.05544:34917 56.0508:44164 69.07111:103225 70.06632:172523 71.47914:9594 72.08194:391034 74.06126:11203 82.06628:17930 82.17849:8916 84.04551:30867 84.08191:1367899 85.08518:9582 86.09753:864261 87.05592:9726 88.1326:11497 92.07906:10323 101.10831:48705 110.06055:12454 110.07268:26390 111.09274:19035 112.07628:10483 116.07159:36998 120.08154:14321 128.07205:9672 129.10313:793635 130.08717:32770…	903709	299181	486043	156699392	56949792	137262064	1467858	1971595	639769
Dihydroferulic acid 4-sulfate	Phenolic acids	Hydroxyphenylpropanoic acids	277.218	277.263	83.1	277.21768:6186223 278.22103:1196045 279.22439:753148	50.4538:3328 51.02411:4913 53.03977:36788 55.01894:5718 55.05545:55592 57.03477:5027 57.07109:3351 65.03984:5277 67.0554:56584 69.07101:24970 71.05052:4759 77.0397:3525 77.71811:3525 79.0554:141656 81.07108:46782 82.53007:3539 84.08179:9066 91.05534:97252 93.07098:130155 95.05038:21126 95.0866:17821 100.78638:3720 103.05502:5296 105.04578:11514 105.07091:28358 105.28301:4042 107.0867:28531 110.89…	2439084	4053158	2676344	53045852	78044464	28849894	168354	564340	720362
Dihydroferuloylglycine	Phenolic acids	Hydroxyphenylpropanoic acids	254.249	254.251	99.8	254.24937:3942111 255.25272:826011 256.25608:82556	53.03979:4254 54.35258:1724 55.05547:28091 56.05071:14256 57.07111:5835 66.37655:1728 67.04283:3172 67.05539:13776 69.07109:8686 70.0664:2431 73.72344:1804 79.05533:6969 81.07106:4686 82.06635:7555 83.08648:4399 93.07094:5166 95.08673:3159 96.08181:3294 101.70613:1941 110.49323:2160 119.4617:1973 121.10215:2560 124.47882:2120 175.36424:2416 209.70773:1971 236.23837:2609 254.24864:12714	35302312	48782804	48042712	152499440	158068320	156269424	123755768	137015184	138455744
Dihydrosinapic acid	Phenolic acids	Hydroxyphenylpropanoic acids	227.221	227.226	99.7	227.22112:3961012 228.22447:257625 229.22783:122199	50.68053:3218 53.03975:20222 55.01914:17649 55.05542:52882 55.05784:5595 56.05068:8359 56.05877:3650 57.03475:4812 57.05419:3249 58.61091:3680 65.03979:9853 66.94982:3177 67.05543:41880 68.81398:3178 69.07099:14446 70.06628:5114 79.05543:47305 80.53919:3116 81.07101:24856 82.06618:4064 83.05059:4703 86.09744:6831 91.05534:36197 93.07099:31360 95.0503:11285 95.08665:24142 105.04542:5873 105.07069:…	19160772	19327568	19461626	42564700	40242512	44644072	98432752	96313448	104664096
Ellagic acid	Phenolic acids	Hydroxybenzoic acids	303.168	303.193	94.4	303.16824:7523268 304.17159:5045102 305.17495:737916	50.43858:4312 55.48423:4996 56.05066:22366 62.94081:5094 69.0713:8823 70.02987:19412 70.06628:73829 72.08171:8454 77.57195:6102 82.02992:7480 84.04547:26236 84.08205:52735 85.04078:46251 86.09753:259422 87.0563:72593 88.04039:12002 91.05531:7376 95.0495:6348 97.08485:5398 98.02481:15461 99.05663:14684 103.0556:32832 105.69915:6147 110.02473:110110 110.07204:19510 115.05093:28284 116.07169:9852 12…	387843	385681	378919	120818448	19571992	132013864	71195	91839	108005
Ellagic acid arabinoside	Phenolic acids	Hydroxybenzoic acids	435.325	435.307	96.6	435.3241:2543682 436.32745:832782 437.33081:164070	55.05556:15708 56.23134:4568 67.05553:7549 72.08186:134765 74.09776:7454 74.49834:5936 79.05544:9979 81.07112:7963 92.00346:5320 93.07088:14008 95.0867:6912 107.08664:6902 118.08708:31179 121.1022:9175 128.78333:5778 129.10291:27063 152.29018:5473 179.51103:5846 181.00256:6679 220.089:5761 264.37927:5468 435.38495:23659	42874	4287.43	4287.43	38104080	23141950	9473681	99676	51289	843445
Ellagic acid glucoside	Phenolic acids	Hydroxybenzoic acids	465.335	465.333	99.3	465.33496:1343803 466.33831:347558 467.34167:0		88965	87859	77338	2237505	5972369	2893726	54359	5435.93	5435.93
Ferulic acid	Phenolic acids	Hydroxycinnamic acids	195.139	195.184	83.3	195.13911:8978786 196.14246:1448792 197.14582:1711416	53.03984:52530 55.01904:7237 55.05546:60536 55.49245:4617 57.03475:10907 62.73664:5123 65.03982:30363 67.05543:81317 68.77402:5336 69.03475:5318 69.07114:6685 69.35022:4872 70.06638:45997 72.44609:5403 75.69995:4871 75.84691:5587 79.05539:77872 81.03457:28753 81.0711:55038 83.0502:13258 88.39159:5213 90.33553:5146 91.05528:71672 93.07101:17446 95.05019:19846 95.08635:16180 98.06098:20710 103.0554…	2770069	4977056	4196918	76999944	112460488	66883604	1872383	3035820	5780502
Feruloyl glucose	Phenolic acids	Hydroxycinnamic acids	357.313	357.325	98.4	357.31311:2526798 358.31646:675747 359.31982:0	52.9255:1662 55.05536:4163 56.05063:11576 57.07106:15377 67.05542:7809 67.80293:1959 68.05078:5925 69.07095:9495 70.06614:2163 71.08667:8084 79.05537:1874 80.05063:22638 81.07104:3269 84.08189:338186 91.05524:4209 93.03806:2271 93.07068:2237 94.06615:7492 95.08672:5725 96.04534:2203 105.07087:2060 108.04523:11266 109.10208:2121 112.0766:2448 120.6265:1880 127.91542:1753 130.08711:27364 136.11278:…	1168228	869326	1271056	8306652	30585332	31828076	4605483	945397	1009325
Feruloyl tartaric acid	Phenolic acids	Hydroxycinnamic acids	327.218	327.256	87.8	327.2182:3770607 328.22155:1401031 329.22491:482531	53.03976:4829 55.01917:17191 55.05542:30978 55.05781:2769 56.05047:2016 57.03475:20329 59.4013:2110 65.03989:2260 67.05543:28719 69.07111:15946 70.06635:9568 71.05035:5209 72.08199:5566 79.05538:27066 80.0504:2429 81.03477:4922 81.07105:37193 82.09105:2076 83.05035:7070 83.08678:5526 84.08195:5130 85.06603:5567 86.09763:5256 90.69927:2328 91.05531:15556 93.07083:19992 95.05009:10046 95.08673:1340…	202172	274786	126059	22380672	19106466	22472554	24880	29090	48178
Feruloylglycine	Phenolic acids	Hydroxycinnamic acids	251.202	251.227	93.2	251.20207:2495003 252.20542:651582 253.20878:245484	53.00349:1816 53.03992:4428 55.0554:15502 56.85531:1321 59.05031:12196 63.50946:1199 63.58688:1464 65.03973:3505 67.05545:71339 67.93993:1375 69.07123:3987 79.0554:18005 81.07107:36913 91.05543:7589 92.48526:1278 93.07121:8202 95.04989:2559 95.08659:15163 98.98506:4701 105.07105:2822 107.08633:3901 109.10224:5126 119.0853:1519 121.10215:1605 124.25712:1340 174.19812:1772 231.79646:1702 237.41231:…	3442284	2120106	3379942	23304358	7013694	25845078	1835101	1781469	1336617
Gallic acid	Phenolic acids	Hydroxybenzoic acids	171.114	171.12	99.7	171.11389:25099544 172.11724:2242304 173.1206:304541	51.8288:6362 52.95879:6450 53.03974:7558 55.05545:169955 56.05061:20912 57.05854:21816 61.31328:6559 72.04559:34467 72.08197:113110 74.08368:7013 84.04526:11851 85.0405:15812 98.09721:23588 113.03499:8673 120.34151:8829 142.77612:8066	354464288	362095680	257176832	1214087808	611978944	689474432	3182645	9327285	8703502
Gallic acid 3-O-gallate	Phenolic acids	Hydroxybenzoic acids	323.26	323.224	88.1	323.25946:18837320 324.26281:4697936 325.26617:979235	51.48807:9731 52.05661:10314 53.03976:31281 53.14354:10252 54.271:11076 55.01899:78649 55.05536:873715 57.03461:31462 57.07101:498921 58.06634:21187 65.03956:14126 65.75752:12907 67.05534:274806 69.03462:24947 69.07096:718743 70.06618:14701 71.05033:27508 71.08657:145700 72.04541:42009 72.08179:44778 79.05532:152451 81.07095:353404 82.07427:12235 83.0501:42189 83.08656:372865 84.08161:16521 85.06…	133282312	150122544	158267184	1710957	2341781	2188760	145025	2947537	3685050
Gallic acid 4-O-glucoside	Phenolic acids	Hydroxybenzoic acids	333.219	333.26	85.5	333.21906:4833406 334.22241:1358935 335.22577:1452690	55.05531:16776 56.05061:3867 57.07101:11503 59.02424:2297 61.05659:2690 67.0552:3733 68.64709:2656 69.07106:12145 70.06617:9277 72.08187:34916 72.65586:2481 74.36487:2641 79.0552:3337 80.17104:2575 81.07098:6596 84.08186:18363 84.75803:3118 86.09746:19134 91.05508:5696 95.08662:3358 103.05575:2925 105.0709:22447 113.53112:2954 113.92909:3176 117.07053:18922 118.06622:4061 119.0736:13485 120.08163…	370521	284381	712953	8149388	48171156	38434312	109929	2666.27	26663
Hippuric acid	Phenolic acids	Hydroxybenzoic acids	180.139	180.173	89.7	180.13928:5272062 181.14263:2514578 182.14599:630071	50.66627:2372 53.03976:11273 53.77734:2663 54.03476:3591 56.94311:2904 65.03966:4591 65.43465:2735 67.05539:10269 79.05535:14534 80.05064:11944 81.05859:7008 82.06584:3106 91.05532:46629 93.05828:8186 93.07111:3377 94.06606:26579 95.05025:9078 96.08173:8311 102.19792:2881 104.05048:4479 105.04593:3529 108.08207:21804 109.05348:3217 110.04758:2765 110.061:18380 116.19365:3034 117.05801:18047 118.0…	781958	770445	549899	71105264	84483480	84763912	196724	120157	188810
Hydroxycaffeic acid	Phenolic acids	Hydroxycinnamic acids	197.13	197.157	93.2	197.12971:127356944 198.13306:13209966 199.13642:1745929	50.43688:58988 51.01105:68302 54.54802:66191 55.05546:905309 55.86229:75718 57.05855:114057 58.06627:66372 63.62342:67023 68.05078:86686 68.55087:69934 70.06631:5719088 71.46316:71215 72.08198:1173799 79.9453:71820 88.33543:67577 98.04851:100044 98.06118:986193 100.0772:128919 124.11276:280236 141.19107:69943 153.06644:127377 154.07454:194656 169.13454:140464 197.13017:243309	312490144	329815328	341660896	1176885760	1218012800	1291486592	20300356	22787562	24104506
Isoferulic acid 3-O-glucuronide	Phenolic acids	Hydroxycinnamic acids	371.308	371.308	99.1	371.30774:1250716 372.31109:259292 373.31445:46441		3182001	8334345	6084266	2563430	4718816	13524729	702286	887907	1292796
Isoferulic acid 3-sulfate	Phenolic acids	Hydroxycinnamic acids	275.202	275.247	83.3	275.20209:18263314 276.20544:4040751 277.2088:1111660	53.03967:22039 55.01899:13474 55.05539:89608 58.81108:8045 60.93671:8561 65.03968:20727 67.0554:89215 69.07103:37771 79.05537:142167 79.08603:8455 81.07087:51896 91.05527:366095 91.44328:9292 93.07114:64796 95.05029:18360 95.08649:30148 97.06555:12087 103.05518:22418 105.0709:382200 105.89265:10753 107.08643:17107 117.07069:93189 119.08643:128821 129.07063:13841 131.08623:61946 133.10187:43188 14…	3559154	4621970	2799192	227646704	249298960	295388160	481715	354365	464416
p-Coumaric acid	Phenolic acids	Hydroxycinnamic acids	165.14	165.158	96.8	165.13976:2358666 166.14311:1899429 167.14647:315538	51.02407:2054 52.29202:897 53.00333:1317 53.03977:4009 54.03505:2793 55.05541:3401 56.05073:4110 60.11948:958 65.03987:7070 67.0428:3533 67.05531:2726 68.05075:7561 72.54243:842 77.03941:1329 78.03516:1177 79.05545:1948 80.05067:4106 82.06623:4107 83.06116:1046 84.08171:1880 91.05537:4633 94.06623:1856 95.05006:4179 95.06154:7575 96.06922:2107 105.04575:1231 106.35435:847 107.06115:4271 108.06921…	23931782	23705224	24708414	70094232	67477592	71884432	178291	282209	291625
p-Coumaroyl glucose	Phenolic acids	Hydroxycinnamic acids	327.338	327.299	86.2	327.33826:3310872 328.34161:695553 329.34497:92618	55.05545:4691 57.07101:23538 60.37582:1331 67.05531:3028 69.07094:3231 71.08671:11220 72.08185:84223 75.30894:1459 77.77295:1359 80.28862:1372 81.07083:4553 81.94558:1389 83.08647:2376 83.29372:1683 85.10236:5184 95.08637:4552 97.10221:1686 98.9851:170197 102.05556:1656 116.9954:6423 147.95081:1633 174.99332:1928 310.31186:24312 319.72818:1495 327.33875:13801	32017978	41896340	39415740	187601520	290814688	267637968	18013158	22603018	27332874
p-Coumaroyl glycolic acid	Phenolic acids	Hydroxycinnamic acids	223.171	223.194	94.6	223.17049:1267110 224.17384:322262 225.1772:211047	50.95385:608 53.0033:1388 53.03978:3122 55.01899:1683 55.05536:4837 55.30858:798 57.03482:923 57.04857:663 57.07104:846 58.84527:739 64.33823:677 65.03968:1642 67.05545:10300 69.07107:1480 71.08655:814 76.12838:688 79.05543:11656 81.07109:5160 91.05531:9398 93.07095:5903 95.05004:3349 95.08658:2494 105.04549:1029 105.07054:1825 107.08659:856 109.46892:751 124.83735:718	17463324	11800293	17851350	1724276	2405450	2737212	784897	621197	669664
p-Coumaroyl malic acid	Phenolic acids	Hydroxycinnamic acids	281.224	281.23	99.6	281.22385:5844844 282.2272:884082 283.23056:580103	50.70866:1748 53.03979:2085 55.01912:3504 55.05542:40029 57.0346:1797 57.07105:3146 61.08803:1879 67.05547:8156 68.0505:10841 69.07111:11075 70.06632:9227 72.08194:174840 72.63055:1856 75.48483:2137 79.05539:10077 80.05061:74419 81.07099:9143 82.06627:4564 83.08654:2955 84.08186:3237 91.0552:8919 93.05801:5769 93.07075:4634 94.06615:14468 95.06135:10032 95.0866:5439 96.06931:3075 97.07716:2471 10…	2951045	2862081	2842414	50398468	54779772	60145732	1390214	2573578	919585
p-Coumaroyl tartaric acid	Phenolic acids	Hydroxycinnamic acids	297.244	297.23	97.8	297.24377:2769025 298.24712:667810 299.25048:153979	55.019:8152 55.05539:25135 57.07114:6819 60.22851:3821 67.05538:36952 69.07095:10483 70.53118:4098 79.05527:21187 80.66539:4200 81.07096:25237 83.53579:4667 91.05541:5195 93.07068:8881 95.08647:16025 97.63528:4213 99.50234:4786 101.22321:5079 107.08659:8560 119.08629:4484 134.84448:4892 141.39832:5302 269.71875:4799	18614044	12153345	11060934	19788650	23957734	12186881	915704	73381	305847
p-Coumaroyl tyrosine	Phenolic acids	Hydroxycinnamic acids	328.323	328.331	98.9	328.32275:3220674 329.3261:720732 330.32946:223074	50.54456:3875 54.29864:4632 55.05534:9513 55.33045:3865 57.07108:45860 60.84274:4325 63.15059:4919 63.22824:3919 67.05548:6485 68.23184:4574 69.07088:10272 71.08652:26024 75.45203:3955 81.07078:10281 83.08643:5540 85.10203:8187 95.08652:5938 102.74495:4208 133.08916:7889 146.09705:10439 165.71245:5240 203.49971:5064 269.24866:65629 308.76898:5929 328.32538:8021	8488629	4369462	8323057	31606044	36110376	43943524	274790	16625329	7878791
Phenacetylglycine	Phenolic acids	Hydroxyphenylacetic acids	194.141	194.199	90.3	194.16641:2613255 195.16976:1191939 196.17312:217379	51.02412:2012 51.55674:1290 53.00329:2335 53.03977:25753 54.03509:2688 54.50342:1049 55.05542:3323 56.05061:1936 56.21762:1120 58.06642:2830 65.03977:2159 66.03526:1772 67.0553:2943 68.05054:1425 70.06611:3425 70.52867:1329 72.08196:1314 79.05537:5985 80.05063:25075 80.89664:1143 81.03465:2007 81.04581:3852 81.0583:1735 82.06664:1936 82.93416:1313 90.14143:1517 91.05521:3554 94.06621:10097 95.050…	26418084	26535492	29074728	166379056	171269456	175252208	4466690	260375	1598418
Protocatechuic acid 4-O-glucoside	Phenolic acids	Hydroxybenzoic acids	317.213	317.261	81.3	317.2128:2635638 318.21615:815296 319.21951:626857	55.05545:12646 56.33941:1504 57.07109:1996 58.89073:1423 62.52906:1648 67.05545:5147 69.07101:7237 79.05527:5965 81.07098:8555 83.08649:3612 84.08189:2861 84.86233:1862 91.05531:10562 93.07105:3261 94.95652:1927 95.0863:4307 105.07068:7348 107.08636:3290 109.0767:2602 109.102:5406 111.08156:2479 116.24113:1591 117.07066:5590 119.08607:5956 129.07071:6488 131.05101:2266 131.08646:9712 133.10219:39…	479046	198233	257944	17743910	28144564	8184052	261718	35134	19002
Rosmarinic acid	Phenolic acids	Hydroxycinnamic acids	361.316	361.315	99.9	361.31616:575092 362.31951:128478 363.32287:35665		4434760	6846861	6194218	1749285	3687568	1438872	4984	9220	9255
Sinapic acid	Phenolic acids	Hydroxycinnamic acids	225.205	225.21	99.7	225.20515:11378456 226.2085:928073 227.21186:54813	50.99939:3056 51.86098:3244 53.03963:5198 54.04307:3994 55.05535:11330 62.58489:3313 63.99157:3760 66.49674:3559 67.05531:22421 68.05872:12092 77.95347:4110 79.05508:8976 80.0584:7262 82.62945:4084 91.05515:11860 92.05872:4689 96.08952:3855 97.70946:4302 123.23398:3627 127.71049:3937 139.65788:4429 182.50497:4035	6802570	7177760	6939382	3227346	1880316	1570978	113881080	116350416	117442264
Sitosterol ferulate	Phenolic acids	Hydroxycinnamic acids	591.876	591.875	100	591.87567:169795 592.87902:0 593.88238:0		1170365	374248	1014484	57604	64817	2387.05	2387.05	23871	2387.05
Stigmastanol ferulate	Phenolic acids	Hydroxycinnamic acids	593.912	593.891	95.9	593.91193:80906 594.91528:0 595.91864:0		36121	142289	58586	1077.67	126653	57892	10777	1077.67	1077.67
Syringic acid	Phenolic acids	Hydroxybenzoic acids	199.193	199.173	95.8	199.19286:4517943 200.19621:430676 201.19957:100882	55.05535:4447 58.06623:54153 69.52091:2736 70.06618:27963 84.08206:3806 85.07706:55232 97.00834:6838 98.09733:10345 108.81586:2614 115.12423:3595 138.34119:2581 142.13487:8776 167.84296:3027 199.19307:21842	58284012	41520620	63066056	51279460	20489950	74681312	1954299	1529107	1304760
Valoneic acid dilactone	Phenolic acids	Hydroxybenzoic acids	471.322	471.296	93.1	471.32181:2079959 472.32516:474374 473.32852:117579	51.12253:885 53.45094:979 53.45641:899 60.44328:1238 99.47586:1390 101.12:1263 112.03757:1394 113.98073:1082 140.06795:1371 205.40047:1214 217.76108:1221 358.23773:7848 372.25174:4031 394.2023:1408 471.32162:104072	2327.72	2327.72	2327.72	13724236	18380018	15055011	2327.72	38480	23277
Vanillic acid	Phenolic acids	Hydroxybenzoic acids	169.087	169.147	94.7	169.12334:2399437 170.12669:602811 171.13005:2468089	50.84641:588 51.21418:668 53.00338:909 53.03982:3239 55.03032:562 55.05533:1900 65.03987:733 67.05545:1259 68.05054:1549 68.93629:717 70.0663:37747 72.0456:3840 73.45223:647 79.05564:853 80.05069:1064 81.74271:872 87.14474:628 91.0555:970 96.08172:1093 97.23316:672 98.06113:6809 115.05534:3406 144.55312:727 169.09851:1828	25216826	34156560	26440148	81629248	182305280	114149472	296173	732987	1389567
Verbascoside	Phenolic acids	Hydroxycinnamic acids	625.573	625.587	98	625.57294:1048904 626.57629:0 627.57965:0		128150	134325	95180	915273	1087756	3460224	9517.96	9517.96	9517.96
3,4,5,4'-Tetramethoxystilbene	Stilbenes	Stilbenes	477.722	477.718	99.9	477.72162:95775 478.72497:0 479.72833:0		57115	29930	176540	214393	80055	180474	868.514	21614	8685
Dihydroresveratrol	Stilbenes	Stilbenes	231.253	231.259	99.4	231.25253:92310 232.25588:0 233.25924:23485		408249	153286	239096	15328.6	15328.6	15328.6	372455	247564	433704
e-Viniferin	Stilbenes	Stilbenes	455.487	455.471	97.5	455.48676:290788 456.49011:0 457.49347:0		27630	603.857	33488	909533	791975	900668	6039	6495	603.857
Piceatannol	Stilbenes	Stilbenes	245.232	245.243	98.7	245.23154:6864772 246.23489:507138 247.23825:0		10477304	11281108	11298707	13102841	27316792	13561437	70967016	67048192	64811036
Piceatannol 3-O-glucoside	Stilbenes	Stilbenes	407.415	407.383	90.7	407.41544:2439850 408.41879:0 409.42215:0		305123	103282	667489	14765140	12021936	13625955	7522	14755	18785
Resveratrol 5-O-glucoside	Stilbenes	Stilbenes	391.345	391.384	87	391.34549:1964708 392.34884:722850 393.3522:1626460		1285816	2050621	1847366	14613142	16664402	18407498	3461	346.094	346.094
Trans-Resveratrol	Stilbenes	Stilbenes	229.237	229.243	99.4	229.23663:340282 230.23998:16822 231.24334:0		506810	512768	479493	27879	2787.95	31950	3699984	3574613	1731378

## Sheet: b) cooked burgers finale
Metabolite name	Class	Subclass	Average Mz	Reference m/z	Total score	MS1 isotopic spectrum	MS/MS spectrum	QC1	QC2	QC3	QC4	QC5	QC6	Sample1A_rep2	Sample1C_rep1	Sample1C_rep2	Sample2B_rep2	Sample2C_rep1	Sample2C_rep2	Sample3A_rep1	Sample3A_rep2	Sample3B_rep2	Sample4B_rep2	Sample4C_rep1	Sample4C_rep2
Group														CTR-burger	CTR-burger	CTR-burger	LP-burger	LP-burger	LP-burger	CP-burger	CP-burger	CP-burger	MWP-burger	MWP-burger	MWP-burger
Cyanidin 3-O-(3'',6''-O-dimalonyl-glucoside)	Flavonoids	Anthocyanins	621.447	621.477	91.7	621.44696:381196 622.45031:0 623.45367:0		525239	319923	594934	1239690	716098	595147	388564	350338	684353	534891	424159	671057	991009	632359	692851	306015	481707	626811
Cyanidin 3-O-(6''-acetyl-galactoside)	Flavonoids	Anthocyanins	491.442	491.422	96.1	491.44177:37395 492.44512:0 493.44848:0		27123	42145	102615	79579	41950	34082	29010	17879	45107	35652	23975	20198	16726	78006	37955	43687	60703	45837
Cyanidin 3-O-(6''-malonyl-glucoside)	Flavonoids	Anthocyanins	535.429	535.431	99.4	535.42944:721725 536.43279:242788 537.43615:253593		259033	186410	426310	476338	702290	534662	223703	305450	503893	2509843	4364119	3101188	20079	24027	8829	64800	111677	48597
Cyanidin 3-O-rutinoside	Flavonoids	Anthocyanins	595.525	595.526	100	595.52527:201212 596.52862:0 597.53198:0		65444	19669	86668	94228	43529	130194	13516	14370	472.745	507139	823946	441748	5309	7664	472.745	20035	10690	10533
Cyanidin 3-O-sambubioside	Flavonoids	Anthocyanins	616.985	616.952	89.8	616.98523:784350 617.98858:170682 618.99194:0		1788528	2145118	2345512	1693591	2261884	2136714	1649646	1863859	1078873	1843109	1673813	2087535	2325527	2435984	1903542	2171117	2073750	1846781
Cyanidin 3-O-xylosyl-rutinoside	Flavonoids	Anthocyanins	727.612	727.641	92.5	727.61224:120679 728.61559:0 729.61895:0		91522	90994	66713	73792	64897	76497	29829	667.641	6676	257800	82051	183579	12452	15130	667.641	667.641	48311	31948
Delphinidin 3-O-feruloyl-glucoside	Flavonoids	Anthocyanins	641.558	641.553	99.7	641.55817:449445 642.56152:115259 643.56488:0		371532	237355	268497	598245	151062	361840	734.709	10870	7347	1002979	798613	1164648	19934	15029	28907	51238	13323	26002
Delphinidin 3-O-sambubioside	Flavonoids	Anthocyanins	597.507	597.499	99.3	597.50714:324809 598.51049:0 599.51385:0		228723	253833	161822	163947	163417	237575	71003	30520	23657	1016457	586655	724626	21799	40865	43485	56751	52817	40159
Malvidin 3-O-(6''-acetyl-galactoside)	Flavonoids	Anthocyanins	535.497	535.474	95	535.49695:78384 536.5003:0 537.50366:0		64036	67644	24749	36251	86964	52150	12366	63119	45261	117795	148899	92139	93387	159084	84470	61750	95090	62181
Malvidin 3-O-galactoside	Flavonoids	Anthocyanins	528.931	528.89	85.3	528.93127:174419 529.93462:0 530.93798:918586		131416	255104	159359	131662	39169	195870	101912	110770	94827	115039	259616	261277	123323	145427	47797	211223	126526	75890
Pelargonidin 3,5-O-diglucoside	Flavonoids	Anthocyanins	630.956	630.979	94.8	630.95624:129017 631.95959:0 632.96295:303655		82882	175490	175582	100131	129481	50468	123669	186430	100843	259439	114074	40626	56329	34131	169103	43624	31405	72385
Pelargonidin 3-O-(6''-malonyl-glucoside)	Flavonoids	Anthocyanins	519.441	519.432	99.1	519.44116:459168 520.44451:0 521.44787:0		601392	263935	427134	605618	378895	507111	11416	507.189	14238	1081102	958254	1954750	9386	507.189	507.189	11132	507.189	7079
Pelargonidin 3-O-sambubioside	Flavonoids	Anthocyanins	656.497	656.5	99.9	656.49707:97597 657.50042:0 658.50378:0		101387	157110	114466	111875	106411	58599	104914	69720	96799	21773	184784	44368	357474	227474	69792	224016	143680	274644
Peonidin	Flavonoids	Anthocyanins	301.277	301.271	99.1	301.27716:543422 302.28051:73971 303.28387:33776		1077106	1912802	1227925	1415973	1631399	1820132	1221294	803940	1553814	735819	490249	853166	727407	1168083	2210680	2097506	2151564	1707264
Peonidin 3-O-(6''-acetyl-galactoside)	Flavonoids	Anthocyanins	505.461	505.448	98.4	505.46085:241169 506.4642:0 507.46756:0		184746	222526	249327	220577	185145	195504	14873	9476	582.887	779367	780555	383177	9544	9990	7859	7530	7679	13318
Petunidin 3-O-rhamnoside	Flavonoids	Anthocyanins	447.458	447.412	82.9	447.45779:230326 448.46114:0 449.4645:0		134356	173245	179337	177934	329507	331235	3776	377.585	4639	611101	210164	507746	6538	5811	377.585	10851	5888	6303
(-)-Epicatechin 3-O-gallate	Flavonoids	Flavanols	443.396	443.376	95.8	443.39551:607485 444.39886:130125 445.40222:0		865399	2022135	1917778	4000941	3095220	4034837	1463749	1635866	1206136	4863167	2901961	5921598	2903189	2887070	1853262	2681653	3248189	1932748
(+)-Catechin	Flavonoids	Flavanols	291.22	291.268	81.2	291.21951:382586 292.22286:90878 293.22622:146888		329102	185225	156980	225248	335594	192964	148966	135126	121234	44833	32199	52224	94692	8375	24734	140316	204178	191234
(+)-Catechin 3-O-gallate	Flavonoids	Flavanols	443.359	443.372	97.9	443.3588:798378 444.36215:333894 445.36551:143304		3355324	2559514	3553122	2391940	4464534	4646912	2151284	2726157	3408844	2724782	3483751	2937989	1671335	4837981	2406560	1653476	1250006	1250127
(+)-Gallocatechin	Flavonoids	Flavanols	307.25	307.267	96.6	307.24969:1506722 308.25304:386539 309.2564:411856	53.00342:1688 55.05547:1646 55.31758:778 57.07104:15742 59.05032:57625 61.63861:1138 64.67375:987 67.05538:1937 70.06626:1439 81.07112:1621 84.0695:1144 87.76998:942 90.26209:1103 91.05518:1432 93.07082:1702 97.00988:949 97.077:5307 110.08449:1786 111.09239:1512 115.11284:1344 117.36736:919 123.0925:1556 212.54993:998 307.31302:7348	10409991	18159044	19621584	7905144	29716562	25102452	6985547	3840312	6841730	3531403	7828820	5068902	10691151	4869156	8086572	6587220	7381968	6966740
3'-O-Methylepicatechin	Flavonoids	Flavanols	305.305	305.295	98.8	305.30472:2020207 306.30807:362332 307.31143:141178		724387	4696633	5271614	6804580	7150146	6277912	1499511	2470648	669312	1586910	756740	1008253	1486224	1383663	640162	14887171	14168437	17212102
4'-O-Methyl-(-)-epicatechin 3'-O-glucuronide	Flavonoids	Flavanols	481.411	481.419	98.8	481.41083:916679 482.41418:9267107 483.41754:2347104		2100402	4735358	7067875	3968882	3666984	8275465	791875	1747892	1085252	8949749	2631858	2600924	7319550	4213802	7270524	3196242	6303609	3191692
Epigallocatechin 3-O-gallate-7-O-glucoside-4''-O-glucuronide	Flavonoids	Flavanols	797.628	797.636	99.4	797.62811:471959 798.63146:86038 799.63482:0		469729	478717	227245	458554	201478	428798	7901	622.268	6223	78475	59327	45920	1474013	1382664	953563	622.268	622.268	29404
Prodelphinidin trimer GC-GC-C	Flavonoids	Flavanols	508.992	509	99.4	508.99203:70854 509.99538:0 510.99874:0		39378	45367	36107	569.709	22104	17953	49034	95802	32104	70656	31351	51586	35258	21502	5697	74150	42555	27256
Theaflavin 3-O-gallate	Flavonoids	Flavanols	717.575	717.598	95.1	717.57532:78978 718.57867:0 719.58203:0		93030	13375	442.67	12204	29334	442.67	6578	13624	4427	36410	70093	99842	40233	7931	5909	442.67	25168	7039
Xanthohumol	Flavonoids	Flavones and other flavonoids	355.39	355.396	99.6	355.38974:186738 356.39309:0 357.39645:0		200870	122944	190680	211008	144432	117967	700.351	700.351	7004	447386	634537	324091	46937	47102	73156	10734	700.351	700.351
3-Hydroxyphloretin 2'-O-glucoside	Flavonoids	Flavones and other flavonoids	453.379	453.409	91.7	453.37949:643207 454.38284:216376 455.3862:141011		1413514	1115022	1888119	2613462	1859870	2327625	4223156	983089	1480768	3051800	3890492	1882660	1967221	3456098	1391786	1262972	1256489	1507107
3-Hydroxyphloretin 2'-O-xylosyl-glucoside	Flavonoids	Flavones and other flavonoids	585.512	585.523	98.7	585.51178:156480 586.51513:0 587.51849:0		92687	60032	73799	69979	439.509	68015	439.509	439.509	4395	397692	541283	228882	6318	10254	439.509	439.509	4720	439.509
Dihydroquercetin	Flavonoids	Flavones and other flavonoids	305.217	305.252	89.4	305.21701:395005 306.22036:134350 307.22372:522390		1067567	955495	401004	422016	1027100	533329	362430	223247	178210	656122	413084	1059064	258152	395972	300704	197279	660581	231398
8-Prenylnaringenin	Flavonoids	Flavones and other flavonoids	341.355	341.37	97.4	341.35474:1500765 342.35809:255332 343.36145:52316	51.76414:800 53.00342:1652 55.05547:3486 57.03473:1312 57.07107:15749 63.76173:808 67.05544:4191 69.07107:13823 71.08675:11259 75.02711:2088 79.05533:1023 81.07108:3581 83.08652:2255 84.08147:1074 85.10227:3858 86.09753:107003 93.03765:6745 95.08664:5638 97.10281:1070 103.03757:983 103.12399:1669 103.66075:990 109.10205:2102 113.02658:934 117.50506:905 239.23889:1172 305.92249:1192 312.16254:1082…	1262565	9210382	14884050	15198601	13079001	13772091	538345	316583	329731	41356796	40370072	48348580	17389854	12390251	22695976	657120	406866	427074
Hesperetin 3',7-O-diglucuronide	Flavonoids	Flavones and other flavonoids	655.502	655.527	94	655.50165:220021 656.505:0 657.50836:0		938180	750291	154202	300073	546519	482818	497569	372993	1061507	175602	170411	337446	447107	360616	836477	590741	454293	472634
Naringenin 4'-O-glucuronide	Flavonoids	Flavones and other flavonoids	449.38	449.377	99.9	449.38031:62873 450.38366:0 451.38702:0		89368	73169	35807	18121	49984	29228	12289	21619	67792	46891	64040	17444	11313	9617	28387	28431	49231	21925
Naringin	Flavonoids	Flavones and other flavonoids	581.517	581.535	96.9	581.51678:274125 582.52013:0 583.52349:0		76058	106526	31177	42207	24162	44466	6055	7288	605.524	141959	203403	228734	20409	27781	20770	22135	24699	605.524
Naringin 4'-O-glucoside	Flavonoids	Flavones and other flavonoids	743.71	743.68	91.7	743.71014:129372 744.71349:0 745.71685:0		348170	175227	228873	130275	306474	173106	133344	254088	146552	89989	79863	84496	138745	434895	241563	142944	116799	174756
Naringin 6'-malonate	Flavonoids	Flavones and other flavonoids	829.697	829.726	92	829.69672:96336 830.70007:0 831.70343:0		77959	50478	18249	26332	17593	43046	37537	8686	49696	52554	83960	127109	19822	10028	14199	11359	26560	31449
Poncirin	Flavonoids	Flavones and other flavonoids	595.563	595.561	100	595.56287:663434 596.56622:192101 597.56958:0		491218	689051	917373	754862	1076682	546666	11599	700.811	700.811	3251850	1336152	3323402	10245	20527	7837	11631	7621	700.811
5,6-Dihydroxy-7,8,3',4'-tetramethoxyflavone	Flavonoids	Flavones and other flavonoids	375.303	375.341	86.4	375.30286:1571256 376.30621:409366 377.30957:48525		3072330	1085928	3569016	1725326	1611993	2735580	46713	35934	14307	8295287	11029945	13289923	1034.46	12048	16087	13218	20365	11875
6-Hydroxyluteolin	Flavonoids	Flavones and other flavonoids	303.216	303.236	95.9	303.21585:1864324 304.2192:402526 305.22256:0		401001	247724	376382	505833	210024	1471285	6958.77	6958.77	6958.77	11854078	5560734	6200862	6958.77	71285	6958.77	76512	6958.77	69588
Apigenin	Flavonoids	Flavones and other flavonoids	271.19	271.237	81.7	271.18958:1303114 272.19293:167492 273.19629:1069300	50.89205:651 55.05543:807 57.07111:1105 61.07554:804 66.28671:713 67.15499:713 77.29561:765 90.92463:796 93.0438:755 99.57095:936 111.36194:879 271.1582:1358 271.18979:12163	17579548	12705273	6210368	12581790	3601849	15424225	5150374	3273772	10441338	3015625	1558108	2674817	4328172	4371016	2747568	6000528	13537264	8530557
Apigenin 6,8-C-arabinoside-C-glucoside	Flavonoids	Flavones and other flavonoids	565.491	565.492	100	565.49115:353485 566.4945:0 567.49786:0		1414194	730370	845613	641431	1569271	813477	292976	238092	663959	1395377	988653	1268922	571354	850119	557950	673726	508623	547632
Apigenin 7-O-diglucuronide	Flavonoids	Flavones and other flavonoids	623.494	623.485	99.2	623.49408:97938 624.49743:102843 625.50079:0		64225	1607.81	33749	54874	55634	1607.81	1607.81	19907	21693	1607.81	1607.81	43441	16078	23349	18073	39520	35241	44278
Chrysin	Flavonoids	Flavones and other flavonoids	255.233	255.238	99.8	255.23332:522923 256.23667:124301 257.24003:138474		6196082	2593358	1505921	1604002	1464908	1123989	924371	797961	631053	262966	641435	647630	1028585	734472	810798	319999	1043371	556310
Luteolin	Flavonoids	Flavones and other flavonoids	287.223	287.236	97.9	287.22333:1182508 288.22668:387422 289.23004:339805		933700	1080804	2061800	1538666	2236107	700124	193284	106394	209341	99576	106255	246505	8229744	7155018	5112824	168764	88821	163999
Luteolin 7-O-(2-apiosyl-6-malonyl)-glucoside	Flavonoids	Flavones and other flavonoids	667.549	667.538	98.7	667.54901:162595 668.55236:0 669.55572:0		26461	44211	114132	20034	23860	180134	534.072	12581	534.072	198242	293400	184227	14482	11114	13167	534.072	534.072	9685
Luteolin 7-O-(2-apiosyl-glucoside)	Flavonoids	Flavones and other flavonoids	581.474	581.492	97.2	581.47443:69990 582.47778:0 583.48114:0		84117	23992	34340	2260.65	84654	2260.65	26073	43027	2260.65	57958	25883	48615	30952	2260.65	2260.65	32408	29671	93762
Luteolin 7-O-glucoside	Flavonoids	Flavones and other flavonoids	449.348	449.377	92.1	449.34827:355273 450.35162:0 451.35498:0		1005168	697292	1765762	1918934	1738335	1028015	334312	638220	1029295	563125	2078287	1364302	788066	573414	2087502	2574405	2687020	1547133
Nobiletin	Flavonoids	Flavones and other flavonoids	403.391	403.395	99.9	403.39145:55425 404.3948:0 405.39816:56836		34543	157041	78752	42621	44461	53665	66958	25927	68319	22068	19548	41391	16963	40221	44998	38210	34518	83938
Tetramethylscutellarein	Flavonoids	Flavones and other flavonoids	343.342	343.343	99.6	343.34213:931808 344.34548:344361 345.34884:25093	53.61847:1605 55.05541:4628 56.0506:2740 57.07108:8660 60.08199:11804 65.15205:1696 67.05541:6213 69.07105:7266 71.07423:9794 71.08662:5860 78.14223:1659 79.05538:9091 80.05051:3070 81.07095:4701 82.06625:30835 86.09756:68421 91.05504:2978 93.07107:3793 95.08663:3321 96.08194:7483 98.98518:10198 104.10816:3472 109.10204:2208 125.00078:50246 153.4373:1841 184.07449:64299 200.20557:2046 208.20898:2…	9972517	1382425	2110662	4801444	4186565	6806182	349255	58968	35843	16276155	18672352	21503840	2618453	4362254	4187997	76463	35714	171771
2',7-Dihydroxy-4',5'-dimethoxyisoflavone	Flavonoids	Flavones and other flavonoids	315.255	315.289	89.3	315.25488:1065026 316.25823:134404 317.26159:81285		2395116	2587632	892449	1042565	1205230	1119845	225861	244198	130361	1388138	896710	1709980	8299974	6632848	3228770	223017	71321	96853
2-Dehydro-O-desmethylangolensin	Flavonoids	Flavones and other flavonoids	257.223	257.253	91.8	257.22333:583059 258.22668:126534 259.23004:66818		2728205	1824623	932458	2932625	3093290	2713259	2539120	1247972	1512454	1943817	3269480	888234	555952	778082	401685	976222	2335466	1109089
2'-Hydroxyformononetin	Flavonoids	Flavones and other flavonoids	285.23	285.263	90	285.23013:388428 286.23348:0 287.23684:0		669687	482867	488740	807960	772950	468851	511197	319913	1173023	655525	780152	429616	431277	582304	334310	692611	379854	1235553
3',4',7-Trihydroxyisoflavanone	Flavonoids	Flavones and other flavonoids	273.263	273.253	98.7	273.26343:439852 274.26678:53014 275.27014:56052		2169379	1240020	2042084	1244930	655108	1874080	136248	125774	440869	1955331	3267571	1466472	738339	514065	601548	1645719	1055646	1163609
3'-O-Methylviolanone	Flavonoids	Flavones and other flavonoids	331.342	331.332	98.7	331.34195:90097 332.3453:0 333.34866:274199		265053	132858	242964	280514	206531	235798	123875	46665	106159	109383	134010	438033	118517	161164	235020	92470	58408	71842
4'-O-Methylequol	Flavonoids	Flavones and other flavonoids	257.305	257.296	99.1	257.30469:514114 258.30804:36560 259.3114:0		5582856	3954759	4887936	5542816	3520800	3340286	1796762	1363901	4156320	3243189	1346512	2998349	3072646	2806587	2227492	2138986	7177974	2819282
Daidzein 4'-O-glucuronide	Flavonoids	Flavones and other flavonoids	431.318	431.362	84.2	431.31836:586598 432.32171:338415 433.32507:46161		967311	622414	945726	532658	1010651	900388	117171	5536	8614	4014989	3159132	1009539	102220	39690	33708	26877	21349	13186
Daidzin	Flavonoids	Flavones and other flavonoids	417.343	417.378	89	417.34341:986603 418.34676:213488 419.35012:104693		4874492	4046582	3281122	6177316	4517120	2720689	5303787	1754102	4562111	4234828	5010103	3406492	5299316	1124245	943337	6458164	2070834	4312236
Formononetin 7-O-glucuronide	Flavonoids	Flavones and other flavonoids	445.374	445.388	97.7	445.3743:806822 446.37765:153252 447.38101:100806		3337318	4248995	842856	3190230	10458903	5522278	3997704	2629650	2637359	1307280	3246660	3359934	3677342	4104598	2928578	4699144	3390835	4471082
Glycitein 4'-O-glucuronide	Flavonoids	Flavones and other flavonoids	461.411	461.388	94.7	461.41135:988311 462.4147:0 463.41806:0		980072	918436	915948	1241179	1091893	1324177	489.282	11188	4893	2367092	4563921	3955462	8919	7653	489.282	6924	5922	14653
Irilone	Flavonoids	Flavones and other flavonoids	299.198	299.247	81.1	299.19852:2003432 300.20187:330004 301.20523:135980	53.00337:758 55.05553:6523 55.12779:818 56.05078:5098 56.06833:706 57.07115:5445 57.55268:823 67.05548:7072 69.03468:976 69.07105:8682 71.08672:1422 77.68634:793 79.05541:2495 81.07096:9100 81.6966:892 83.06156:17109 83.08659:1955 84.04554:40898 93.0709:1971 95.08664:8676 101.07162:1287 105.07108:1184 106.63062:910 107.08659:2234 109.10226:4312 119.08654:1223 121.10201:1246 123.11746:1290 129.066…	19290544	18519354	22475890	10480732	10276378	21999604	95796	132374	111288	88723832	88752496	88601104	29918	118405	62325	70330	107376	28305
Pseudobaptigenin	Flavonoids	Flavones and other flavonoids	283.265	283.248	96.4	283.26462:3214705 284.26797:4571798 285.27133:805927	53.00351:1802 53.0396:1826 55.01897:3299 55.05543:30746 57.07107:11179 59.19367:1428 67.05535:6011 69.071:20132 69.45998:1801 69.58575:1671 70.56539:1539 70.7496:1547 71.08665:3422 76.22168:1665 79.05521:5639 81.07081:8317 81.32906:1669 83.05042:2987 83.08649:8215 91.05505:2152 93.07083:6253 95.08624:4693 95.58838:1964 97.06547:4437 97.10199:2839 107.08652:3088 111.08064:1971 128.25352:1843 144.8…	23527086	58144548	35553404	38098400	57042276	67269184	1545163	1969055	1444759	41551392	12186122	26748208	110690128	121200512	110540488	5158372	3541258	5801380
Sativanone	Flavonoids	Flavones and other flavonoids	301.295	301.306	98.5	301.29471:805414 302.29806:126651 303.30142:54460		619367	700617	5694158	2941898	5603519	5222797	2997464	7427852	3622622	6609368	3987535	5107465	2534413	4876840	2732511	6157987	6537025	6011592
Isorhamnetin 4'-O-glucuronide	Flavonoids	Flavonols	493.378	493.386	99	493.37805:476555 494.3814:473035 495.38476:89742		1771251	1855352	3246336	2705897	545971	695834	1207364	2041916	921514	1733417	1074701	1902880	1696528	677434	953502	1386187	1249108	595836
Jaceidin 4'-O-glucuronide	Flavonoids	Flavonols	537.444	537.439	99.7	537.44427:179872 538.44762:0 539.45098:0		431736	337445	310550	321188	380378	331795	151834	320868	368659	274600	175883	210750	328045	555907	240443	291462	251691	397904
Kaempferide	Flavonoids	Flavonols	300.219	300.255	88.3	300.2186:679438 301.22195:103469 302.22531:37699		5137133	5498704	4158479	3768833	3838412	1384735	5235622	5099022	4772195	4461198	1820552	4312969	4361356	3350312	3107820	1435658	1124394	1955922
Kaempferol 7-O-glucoside	Flavonoids	Flavonols	448.345	448.369	94.1	448.34473:628915 449.34808:207451 450.35144:0		520298	576939	2535477	3011624	1687457	2013032	733626	688829	1839429	3259572	1602254	2112956	2062450	2182216	3479980	3720838	2739678	2672782
Myricetin	Flavonoids	Flavonols	319.261	319.235	93.4	319.26123:269394 320.26458:0 321.26794:242761		84349	116617	6033.65	86145	425500	109836	498779	164203	354155	6033.65	6033.65	6033.65	6033.65	61498	263629	60337	94716	85435
Myricetin 3-O-arabinoside	Flavonoids	Flavonols	451.364	451.35	97.6	451.36401:428637 452.36736:196227 453.37072:33982		1547116	2068890	775187	2380151	806797	2247434	920407	493780	994609	3141438	3444062	1680878	970606	1696899	1405312	537856	834550	640203
Patuletin 3-O-(2''-feruloylglucosyl)(1->6)-[apiosyl(1->2)]-glucoside	Flavonoids	Flavonols	965.839	965.826	98.4	965.83899:97678 966.84234:0 967.8457:0		207792	101680	108645	49783	36823	3423.38	186434	79872	71330	102474	168940	35182	67481	115171	53403	163028	62901	133128
Quercetin 3-O-(6"-malonyl-glucoside)	Flavonoids	Flavonols	551.461	551.422	87.4	551.46057:249464 552.46392:0 553.46728:0		104977	73028	93205	156540	67472	112513	8859	9264	13685	201263	222194	358490	17275	16192	20220	802.44	32820	802.44
Quercetin 3-O-(6"-malonyl-glucoside) 7-O-glucoside	Flavonoids	Flavonols	713.589	713.563	93.5	713.58942:383612 714.59277:0 715.59613:0		939524	553215	728851	705665	780520	442764	41900	190821	540968	854500	1335891	544443	660971	804201	896612	209818	312390	603887
Quercetin 3-O-(6''-acetyl-galactoside) 7-O-rhamnoside	Flavonoids	Flavonols	653.53	653.554	94.6	653.53033:79153 654.53368:0 655.53704:0		33072	37979	934.156	16854	934.156	31822	934.156	19736	15974	61618	97979	47259	934.156	34901	9342	9933	12914	22783
Quercetin 3-O-rutinoside	Flavonoids	Flavonols	611.506	611.518	98.8	611.50647:520800 612.50982:0 613.51318:0		1507841	1408563	1057548	1688270	1680103	938711	264372	662666	670309	1388520	642551	945386	2036362	1712206	1316694	443917	563375	413380
Quercetin 3-O-xyloside	Flavonoids	Flavonols	435.336	435.35	97.8	435.336:1074089 436.33935:178447 437.34271:43148	55.05537:1463 59.32578:1033 60.05691:9191 61.21823:1128 67.05536:6711 69.07101:2160 70.06636:44822 71.05016:3536 72.08187:4924 74.02461:1406 79.05546:4479 81.07096:6053 82.90729:1055 93.07103:8859 95.06162:1351 95.08665:5080 97.07701:2716 105.07111:1489 106.68269:1040 107.08646:4191 109.10203:2464 112.08797:15186 113.2276:1058 114.10368:2898 115.08763:6091 116.06419:1765 116.0717:22295 121.10215:…	8383160	8575274	9339516	9751144	9008883	9105777	6651	12940	32072	37617176	37945848	40747124	335130	596173	368129	44936	20184	12877
Spinacetin 3-O-(2"-p-coumaroylglucosyl)(1->6)-[apiosyl(1->2)]-glucoside	Flavonoids	Flavonols	949.788	949.827	87	949.78815:258973 950.7915:354967 951.79486:0		83080	21423	81068	77516	91742	78129	29358	7334	8685	35252	60646	29462	18607	92673	52564	618122	394083	477273
7-Hydroxysecoisolariciresinol	Other polyphenols	Lignans	375.446	375.471	94.5	375.44647:131488 376.44982:0 377.45318:0		79121	74065	38204	32258	95691	107139	3686	5262	5534	64956	72436	14503	231694	271245	469032	5771	4508	9392
Conidendrin	Other polyphenols	Lignans	357.389	357.369	96.2	357.3891:171131 358.39245:0 359.39581:0		104026	101547	60681	98193	23205	79672	558.492	558.492	558.492	326816	176730	432841	558.492	8237	558.492	9296	558.492	558.492
Dimethylmatairesinol	Other polyphenols	Lignans	387.48	387.438	85	387.48035:106153 388.4837:0 389.48706:129309		81676	90616	81024	89646	68511	73328	5159	3459	9997	104910	196490	81688	11419	5720	345.874	4439	11584	4795
Gomisin D	Other polyphenols	Lignans	531.571	531.564	99.5	531.57062:194411 532.57397:0 533.57733:0		129036	37793	72243	78898	58275	75348	9024	676.787	6768	49729	358334	78849	34688	32797	676.787	676.787	19916	88340
Schisandrin	Other polyphenols	Lignans	433.498	433.507	99.3	433.49838:74480 434.50173:0 435.50509:0		21285	35574	478.047	23892	17868	34958	4780	478.047	9001	33832	89632	84182	9192	17464	478.047	478.047	16856	478.047
Schisandrin B	Other polyphenols	Lignans	401.495	401.465	91.8	401.49475:89688 402.4981:0 403.50146:95764		81863	34893	51394	39951	81644	102013	10645	26198	43262	153078	95106	85131	32244	32865	60305	7154	13066	31574
Schisanhenol	Other polyphenols	Lignans	403.508	403.481	93	403.50812:140731 404.51147:0 405.51483:0		141892	185178	130188	64500	171642	117739	405.298	9591	4527	384388	274403	418186	24802	4100	7696	4677	405.298	8672
Schisantherin A	Other polyphenols	Lignans	537.61	537.57	85.9	537.61041:109854 538.61376:0 539.61712:0		90541	246779	144886	219742	153887	197492	89044	205536	99233	151033	102690	117302	157921	174771	94860	246248	394193	336347
Secoisolariciresinol	Other polyphenols	Lignans	366.429	366.395	89.8	366.42865:111637 367.432:0 368.43536:0		60150	31936	147344	113323	32851	12399	4222	11998	12599	51521	128621	240674	43603	19938	5125	422.189	14421	26256
Secoisolariciresinol-sesquilignan	Other polyphenols	Lignans	559.586	559.617	91.7	559.58649:255062 560.58984:0 561.5932:0		356014	735405	445275	817975	442165	498247	389791	503272	293285	264491	359138	397574	498388	1156044	401146	376961	103981	1022412
Sesamin	Other polyphenols	Lignans	355.37	355.353	96.9	355.37:2775628 356.37335:792876 357.37671:142026		1760115	1154046	3681553	4612061	2950535	3635745	56326	101594	126848	10407991	14159281	16735231	731494	951141	888093	499031	227664	688078
Sesaminol 2-O-triglucoside	Other polyphenols	Lignans	831.72	831.737	97	831.7196:61524 832.72295:0 833.72631:0		132266	39793	80471	172239	36792	139479	41448	34029	28535	34559	29382	35481	9393	29037	22973	29619	26079	73054
Sesamol	Other polyphenols	Lignans	139.088	139.121	90.2	139.08763:1610056 140.09098:289920 141.09434:334062	50.47699:584 51.02422:1623 53.00349:4153 53.03984:3219 54.03513:1516 55.01915:848 55.05556:1478 55.93563:2681 56.05067:3552 56.94347:1671 56.96601:6845 58.52094:555 62.80946:606 62.88454:576 62.94737:1600 65.04001:1173 66.03507:2505 68.05064:1996 68.66691:764 70.06638:4228 72.93828:1882 75.10748:650 79.95071:608 80.05089:1771 81.04614:1009 82.05386:835 93.04588:4972 94.06639:964 95.06158:2374 105…	14459466	22504910	22131002	21844978	24332878	20967596	10801555	20892880	11185698	20916724	12851814	12737994	15622712	19707790	14879547	6385572	8822625	10156297
Tigloylgomicin H	Other polyphenols	Lignans	501.59	501.581	99.2	501.58981:66601 502.59316:0 503.59652:0		17104	50193	57593	47579	81024	45022	29152	16238	39456	21839	33123	74773	25415	43088	34923	46119	62132	98990
Trachelogenin	Other polyphenols	Lignans	389.432	389.411	95.9	389.43185:63302 390.4352:0 391.43856:0		74886	35784	75769	36133	46001	45779	128757	97027	58419	29423	46943	15885	58531	75390	90072	58453	44185	116588
Vanilloylglycine	Other polyphenols	Non-phenolic metabolites	226.182	226.198	97.2	226.18152:2452387 227.18487:365368 228.18823:186506	50.7519:809 51.49257:746 53.00348:1796 53.03984:2523 55.01904:5658 55.05546:30862 56.05069:2754 56.94343:1058 56.96598:1166 57.07114:5792 57.9361:1916 58.4348:1076 58.94387:1181 67.05547:11174 69.07105:10288 70.06635:1760 72.08159:1278 79.05531:6983 81.07108:5537 81.5015:1068 82.06631:1143 83.08671:3473 84.96104:1312 87.96943:1289 91.0552:3086 93.07093:3125 93.37376:917 95.05013:1038 95.08659:339…	14710806	26208258	27569822	28562168	29332038	27833834	30451284	31121902	31319846	22169558	27724600	27501066	29383174	19222458	30153600	29476966	27642956	30164938
1,4-Naphtoquinone	Other polyphenols	Naphtoquinones	159.114	159.153	86.4	159.1138:3225464 160.11715:3042016 161.12051:0		8325338	6877103	11566714	10264794	7857212	9183319	1762596	2481874	2193279	7879307	6855638	9721078	1995261	1498387	2893914	1348415	2471314	3527453
2,3-Dihydroxy-1-guaiacylpropanone	Other polyphenols	Hydroxybenzoketones	213.161	213.199	87.3	213.16104:10537846 214.16439:1493916 215.16775:158976	53.0396:6450 55.05544:136441 55.70636:6393 56.05058:10537 57.04686:6644 57.05846:7616 57.07121:13933 69.07118:17941 72.04547:20581 72.07793:9807 72.08198:172132 81.07143:7430 84.08173:17566 85.04076:20533 86.0977:35224 96.1015:8506 126.28941:7858 140.14421:11966 167.16943:7917 168.13988:9437 213.16046:10145	109010160	111272592	121370800	123339392	123365016	127467840	15670149	18911386	18892212	316811328	291163648	290337952	92294184	75749592	76352512	19809566	45543640	26762726
2-Hydroxy-4-methoxyacetophenone 5-sulfate	Other polyphenols	Hydroxybenzoketones	263.223	263.237	97.8	263.22336:800684 264.22671:94574 265.23007:491785		6295197	5468536	2879812	3607810	2555596	4383788	1386246	1852670	2567533	2416172	3428784	2569076	2786534	1762594	2434521	2224702	3141398	1870786
3,4-Dihydroxyphenylglycol	Other polyphenols	Other polyphenols	171.103	171.163	98.5	171.15024:3004354 172.15359:391160 173.15695:29395	52.83727:850 53.0034:4599 53.03976:3718 55.01902:2226 55.05543:63963 56.04815:1847 56.0507:25274 60.98785:1285 65.04001:1908 67.0555:1196 72.04556:56076 78.99798:2410 79.0554:2729 83.08665:4358 84.04554:37632 89.07191:2780 93.05828:1985 97.00871:14954 100.63307:1173 130.05066:3458 148.01935:1245 171.1499:2660	23606412	37107460	18047358	25653732	25241292	40875788	6807716	6858844	2622159	24867182	39949656	16512840	6904358	12696666	8531926	4663654	2252868	3794027
3-Methylcatechol	Other polyphenols	Alkylphenols	125.108	125.137	92.1	125.1084:588212 126.11175:794690 127.11511:0		1866750	1081103	713777	1731577	1570550	946005	974590	1723618	1347368	1959114	1054848	1455470	978831	967645	875102	1050105	779649	850797
4-Hydroxybenzaldehyde	Other polyphenols	Hydroxybenzaldehydes	123.118	123.121	99.8	123.11781:541203 124.12116:58018 125.12452:136186	50.0163:1679 51.02417:6087 52.01939:2185 52.03197:988 53.00362:730 53.03982:13847 56.96596:5055 59.59594:527 67.5113:784 76.51643:964 78.03505:1916 80.0507:15198 82.05382:662 85.51395:652 87.62102:511 88.58811:601 90.83667:585 92.83479:637 95.0501:1648 96.04541:8732 96.89938:620 105.04543:728 106.64807:616 110.37428:643 111.03232:1502 119.44174:664 123.05616:3193	6096174	2964780	1831848	2860988	2866888	5673634	600925	536779	518093	6989643	10553507	7297036	4347488	1663170	1335095	928072	354175	511460
5-Heneicosenylresorcinol	Other polyphenols	Alkylphenols	403.718	403.7	96.8	403.71823:466722 404.72158:128785 405.72494:0		418694	498716	573923	767832	683756	771976	5318	17788	4748	1490165	1627335	1758034	7223	8845	7073	5894	14957	18098
5-Heptadecylresorcinol	Other polyphenols	Alkylphenols	349.534	349.562	92.7	349.53448:203821 350.53783:0 351.54119:98063		103745	182192	115383	111412	116461	98164	16266	312.931	6855	117382	395937	348098	7597	312.931	4881	312.931	5576	5875
5-Nonadecenylresorcinol	Other polyphenols	Alkylphenols	375.611	375.6	98.8	375.61105:142847 376.6144:0 377.61776:0		142496	222933	144661	68832	192908	134184	199938	219037	194989	61558	39745	31508	216723	112812	58572	123638	185560	131377
5-Nonadecylresorcinol	Other polyphenols	Alkylphenols	377.62	377.616	99.8	377.61963:249956 378.62298:0 379.62634:0		219830	218431	210168	263571	269515	191145	9342	18207	11778	426600	537156	649623	6518	5791	10512	6615	9593	481.998
5-Pentacosenylresorcinol	Other polyphenols	Alkylphenols	459.757	459.759	99.9	459.75674:631758 460.76009:55128 461.76345:89540		815126	777577	850580	895224	813877	872442	354.948	354.948	354.948	2379382	3417885	3517713	4625	6487	5405	10720	354.948	6124
5-Pentadecylresorcinol	Other polyphenols	Alkylphenols	321.515	321.509	99.7	321.51471:373758 322.51806:0 323.52142:0		501268	454578	401436	266697	373471	434212	12215	16762	11730	1169461	1649627	937615	5149	360.138	360.138	12950	41730	38959
5-Tricosenylresorcinol	Other polyphenols	Alkylphenols	431.728	431.706	95.3	431.72824:61455 432.73159:0 433.73495:0		48502	21797	30820	1467.01	22714	47282	1467.01	1467.01	1467.01	92138	70009	48516	39233	32459	34256	1467.01	1467.01	1467.01
5-Tricosylresorcinol	Other polyphenols	Alkylphenols	433.754	433.722	90.6	433.75421:50129 434.75756:69590 435.76092:0		47256	69246	19133	71234	39462	34358	5679	20693	6323	52140	66830	110284	20637	10342	7371	6944	51874	35428
Acetyl eugenol	Other polyphenols	Hydroxyphenylpropenes	207.208	207.238	91.6	207.20792:460524 208.21127:414811 209.21463:176221		142136	168087	300408	54044	122938	69894	2119.6	2119.6	2119.6	829613	776084	900088	35165	21196	92609	2119.6	2119.6	2119.6
Arbutin	Other polyphenols	Other polyphenols	273.23	273.251	95.4	273.22998:471414 274.23333:0 275.23669:0		95545	281645	125359	201121	159256	413521	2388.64	2388.64	2388.64	26190	2388.64	23886	740260	847388	365369	605392	749394	1865552
Catechol	Other polyphenols	Other polyphenols	111.118	111.111	99.5	111.11781:1124824 112.12116:231234 113.12452:182798		3175324	6658777	6850590	6804901	6983956	6772514	9421064	3988922	3240924	3309815	4010787	1023963	7334391	7231420	3963615	9130429	4710774	3625430
Coumarin	Other polyphenols	Hydroxycoumarins	147.122	147.143	95.5	147.12173:40113412 148.12508:2012391 149.12844:0	53.00353:25492 54.45422:13385 56.0507:806873 57.03482:18762 58.06347:15677 58.06631:47358 59.0695:17771 73.41637:14961 73.82083:16335 78.48787:13684 79.3193:13965 84.04554:623644 84.0819:24752 85.03448:13713 87.04531:35569 88.04848:24077 91.88358:15037 97.34282:16727 130.05032:48922	182543680	106868152	295458528	327657280	116765536	54642232	147897520	206663936	149127168	188243152	98140960	189948416	259764928	552084800	282858432	94559232	90001872	85258240
Coumestrol	Other polyphenols	Other polyphenols	269.217	269.221	99.8	269.21674:444128 270.22009:81801 271.22345:0		3066412	2964232	2678540	2943962	3166064	2948819	2914218	1516804	2915137	889844	1452151	694895	2130940	1983738	1974036	3040718	1760125	1833104
Esculetin	Other polyphenols	Hydroxycoumarins	179.13	179.141	98.3	179.12962:12464899 180.13297:1034295 181.13633:575166		83990776	79058160	88585320	45177248	92585568	94466064	85432784	84742464	86984944	88925152	51065068	85189520	47489660	93010496	94252592	92255688	96520072	92212184
Esculin	Other polyphenols	Hydroxycoumarins	341.317	341.282	88.5	341.31732:571072 342.32067:188892 343.32403:109777		3259875	2085082	1511426	844123	661027	1726848	848012	871486	837516	804271	1183540	948736	1065789	829184	519078	2282088	643582	1291505
Gallic aldehyde	Other polyphenols	Hydroxybenzaldehydes	155.082	155.12	87.5	155.08255:9415340 156.0859:2046793 157.08926:497636	55.93556:72566 56.5685:2985 67.03097:2915 69.91766:2712 70.06624:38073 72.93822:457726 79.59052:2884 82.06619:7576 85.04087:3767 90.94874:129448 108.95932:17282 113.96415:4511 131.97466:5520 155.0816:3345	105764000	113774568	51377456	60882860	99291600	84691320	33303986	48316808	61411060	121573408	142654288	64775760	65040164	18243250	16527522	56302260	118921640	40900812
Hydroxytyrosol	Other polyphenols	Tyrosols	155.155	155.163	99.4	155.15526:1947638 156.15861:246843 157.16197:737623		6655302	3991712	3084309	4031073	2563981	6047964	903559	729001	2818574	11037059	3525824	3367279	2254973	767791	1605884	4568492	9873447	2705990
Isopimpinellin	Other polyphenols	Furanocoumarins	247.175	247.215	85.9	247.17476:7004448 248.17811:601510 249.18147:216288		54905804	53589128	53701512	54235496	53574116	52902500	62205560	63307140	64010956	58356052	24753466	49815168	58508512	54646688	55020016	50184904	57685144	58841636
Juglone	Other polyphenols	Naphtoquinones	175.12	175.153	90.1	175.12016:59946428 176.12351:4269016 177.12687:1176036	50.45723:13801 52.43736:16135 53.30994:13780 56.31957:18094 59.79399:15344 60.05686:146603 60.07848:17144 68.0506:43271 70.06633:2080848 71.05035:55516 77.91476:16079 88.01354:16633 97.01685:17740 116.07147:29809 128.00775:19228 158.99876:18422 167.54947:19313 175.12039:28682	189071776	400882208	529296192	598367872	630334208	549987584	78574784	79479912	109960200	636732864	683879616	544955328	504032128	465508096	589922688	293601632	304115392	364155424
Ligstroside-aglycone	Other polyphenols	Tyrosols	363.339	363.374	89.1	363.33926:1466469 364.34261:358033 365.34597:42108	53.00339:1007 54.44466:792 55.05551:3480 57.00451:937 57.07114:1841 59.46535:999 67.05544:11659 69.07108:14578 69.77035:952 79.05549:7090 81.07117:6363 84.08202:2489 86.09758:115165 91.05514:2949 91.54025:880 93.07114:9397 94.63766:945 95.08681:5282 103.12397:2735 105.07076:2259 107.08655:3992 119.08643:1465 121.10222:1665 131.08575:1204 133.10179:1018 199.73921:999 251.1918:982 279.50876:1171 31…	1364958	12609633	13600537	13376042	13980480	14262279	83514	22259	49882	41237204	56116708	57618688	347001	138716	264662	21617	33559	95724
Lithospermic acid	Other polyphenols	Other polyphenols	539.451	539.456	99.7	539.45105:242104 540.4544:0 541.45776:0		91460	81711	88986	55848	71217	50440	12650	656.276	25555	378991	218562	203577	8329	15882	12878	42582	29455	54835
Norathyriol	Other polyphenols	Hydroxybenzoketones	261.19	261.199	99.3	261.19055:1535318 262.1939:187236 263.19726:104837	55.05557:1353 57.0347:3709 57.07113:804 58.02209:829 58.03789:2029 58.06638:1057 60.08195:4323 67.39884:777 69.07108:771 79.05556:956 81.07104:3586 82.07437:3093 84.08207:1442 85.01179:1186 85.02954:54023 86.03288:22479 91.05531:1958 95.06135:999 105.07066:1645 107.05014:3289 111.05622:820 144.10266:941 155.11906:1063 202.11713:1425 261.16418:1356 261.19052:3258	10472820	11915882	11195003	11357759	11285603	11472676	11894901	13371724	12812585	12066768	11572014	11638941	12228020	5625278	11875215	9808574	11794445	11840380
Oleuropein	Other polyphenols	Tyrosols	563.551	563.514	87.7	563.55133:149967 564.55468:0 565.55804:0		55975	32952	31735	48449	26119	15281	478.07	478.07	478.07	478.07	478.07	14548	425223	673215	713552	24925	478.07	27469
Oleuropein-aglycone	Other polyphenols	Tyrosols	401.348	401.373	93.6	401.34796:8814868 402.35131:1043835 403.35467:131568		8238521	22803276	36353684	37047664	36456700	35456484	26587530	25776018	34668024	33239484	41489616	41443556	53513456	46656600	47188724	41096744	35028424	36849544
Paeonol	Other polyphenols	Hydroxybenzoketones	167.144	167.174	91.7	167.1441:916441 168.14745:530457 169.15081:550609		971602	2062678	3782870	1467101	3786195	2598663	479398	628190	395534	2908923	5527511	4737066	2759086	1441294	2549270	341652	820150	506012
p-Anisaldehyde	Other polyphenols	Hydroxybenzaldehydes	137.108	137.148	86.5	137.10817:576599 138.11152:336354 139.11488:403396	53.03982:2360 53.99864:3209 55.02767:3430 55.03027:47884 55.05548:1379 63.9101:1635 65.01461:11091 65.03977:4835 67.03027:8387 67.41861:1500 75.82653:1805 80.05078:3509 82.04115:9093 91.59927:1546 92.02515:8612 94.04103:4091 107.06957:2705 110.03609:9240 119.03629:9876 121.5416:1834 137.0466:18569 137.1087:3481	2970704	4457716	2039214	1860640	3693548	1362050	2027567	2250666	1493148	4256872	895066	1034475	3986415	3235119	9430941	1344235	3556184	1667906
Phlorin	Other polyphenols	Other polyphenols	289.222	289.251	92.3	289.22189:1027570 290.22524:267754 291.2286:1761078		5838696	5977358	5883538	5743266	5567473	5693590	5687188	6213730	6370255	6210454	4924019	7291342	4124052	2395567	4024648	5296094	5499464	2940532
Psoralen	Other polyphenols	Furanocoumarins	187.127	187.163	88.2	187.12726:52931556 188.13061:1239815 189.13397:9551369	50.44022:11521 53.3347:11666 54.28531:13862 55.01896:14751 56.05074:29548 58.06638:204040 59.0742:48724 60.08215:31568 67.05557:65656 68.05061:44244 69.05853:22849 70.06635:429856 70.2944:11172 71.01388:12950 72.23846:13946 84.08205:109288 86.09717:15042 92.46783:14101 96.08207:79221 97.91708:13666 100.07667:46723 127.23385:13833 141.46176:12511	344225184	348740704	397650496	393497984	403432768	388773344	384004416	399379648	411089280	218378176	354131424	360409664	412284832	423768448	421971904	395964256	405694592	415260736
Pyrogallol	Other polyphenols	Other polyphenols	127.113	127.11	99.9	127.11263:1022138 128.11598:987321 129.11934:697645		9070958	1538820	2823706	5477164	3524228	7294526	2140766	7256396	6218898	839837	1682755	1802892	4580942	2372668	1727258	4424946	571634	5421256
Rosmanol	Other polyphenols	Phenolic terpenes	347.392	347.417	94.1	347.39233:135051 348.39568:0 349.39904:0		61117	34368	21836	23609	20928	25115	1605.53	18108	16055	94539	47075	32105	16095	1605.53	1605.53	1605.53	1605.53	19528
Salvianolic acid D	Other polyphenols	Other polyphenols	239.16	239.194	89.9	239.15996:1438892 240.16331:883582 241.16667:415488		2366402	3289031	1993171	4874550	5188486	5106798	314635	192616	169278	7855354	12547137	13664831	869623	286454	289094	566701	234165	328482
Salvianolic acid G	Other polyphenols	Other polyphenols	419.312	419.351	86.8	419.31219:542041 420.31554:93167 421.3189:0		400910	614768	939807	1018437	1129986	1530119	195510	313647	212404	299541	614511	986871	4386334	3310381	3859505	203325	342810	203310
Scopoletin	Other polyphenols	Hydroxycoumarins	193.135	193.168	90.1	193.13487:1127276 194.13822:868208 195.14158:830746	51.59102:815 53.00346:1068 53.0398:2888 53.57449:602 54.03502:4813 55.05547:32837 56.05069:784 57.07112:2228 59.69682:622 65.03975:1341 67.04297:945 67.05541:3260 68.05073:1834 70.06627:1046 79.05545:1577 79.63699:656 80.05091:901 82.06632:20859 84.00944:640 84.0821:4794 91.05529:1772 94.06607:1763 95.04991:1204 95.06118:1017 105.07063:1325 106.06635:832 107.06136:1413 108.06883:1028 109.07676:16…	10968222	9322104	2631452	9712108	8517036	8593902	1991166	6486092	1659480	12592261	555986	693403	8076482	621904	549491	2039055	13128101	3752196
Sinapaldehyde	Other polyphenols	Hydroxycinnamaldehydes	209.166	209.211	83.6	209.16609:4479948 210.16944:518242 211.1728:558589	50.60208:2454 53.00345:2648 53.03984:7454 55.01889:2854 55.05544:11752 56.05072:5883 57.07109:13836 58.45091:3247 65.03984:8016 67.05536:19669 68.05069:28683 69.05425:2683 69.0585:4271 79.05547:36068 81.07108:47512 82.06631:9543 82.25367:3281 84.08199:22587 84.96017:3080 92.8849:3043 94.06612:6677 99.81825:3024 123.05611:10657 137.07184:52624 138.07964:4377 151.08766:8842 169.38918:3245 194.14146…	36286868	67962440	65864680	66724692	68444640	68810312	41516752	26629536	25762414	142415728	1070479	3590695	34599164	1322873	2757318	24064498	56462048	37268900
Syringaldehyde	Other polyphenols	Hydroxybenzaldehydes	183.15	183.173	95	183.15044:1663991 184.15379:624095 185.15715:4798654	53.00341:2035 53.03978:2914 55.01905:1194 55.05545:9017 55.93562:12599 56.04811:1550 56.0507:19198 56.81786:712 56.94342:41858 57.05855:1423 58.06631:9412 65.03976:990 67.05537:1050 69.07099:1567 69.10624:921 70.06615:4380 71.06173:1688 72.08208:4354 72.93832:46244 74.95391:1095 79.05534:4349 81.07096:3925 83.06158:1077 86.09737:1576 89.03946:872 90.41128:790 90.94882:18616 94.50075:908 95.04989:…	18457632	19526726	19284924	17281004	18214352	19122742	5779022	14764205	7245515	70445072	8336344	2631050	15066697	1067736	1191075	13845656	29668610	23878744
Tyrosol 4-sulfate	Other polyphenols	Tyrosols	219.212	219.227	96.9	219.21201:1004288 220.21536:294517 221.21872:0		2337632	5351328	11524505	7985437	6242408	4351168	4970952	1415119	1630141	5136596	1539726	1800447	7251658	2320985	6045694	1672773	6798884	4588588
Umbelliferone	Other polyphenols	Hydroxycoumarins	163.134	163.142	99.3	163.13383:2060323 164.13718:433477 165.14054:323107	51.02425:1078 51.88233:1061 53.00346:2161 53.03975:1349 57.07117:1187 60.97778:1029 63.94356:2231 65.03989:1778 80.94607:1663 91.05527:2587 105.04564:1885 115.05581:1261 116.96716:3931 117.0582:2098	30153410	6714538	22012114	20228604	14478700	19161976	8033648	32724586	6400838	5069662	13037089	4935077	4055729	4846488	7484426	10079481	21693208	20471552
Vanillin	Other polyphenols	Hydroxybenzaldehydes	153.103	153.147	84	153.10332:1365729 154.10667:298911 155.11003:365903	52.01933:1026 53.00344:3555 53.03987:3925 53.94031:2858 54.03511:3539 55.01903:844 55.03033:4071 55.05536:959 55.93552:1598 56.05064:3557 60.34609:836 65.03977:3292 65.56598:745 66.03501:5692 66.04755:862 67.04285:2974 67.0555:1096 68.05077:2333 70.06627:3589 70.42445:651 70.94297:14054 71.72041:649 77.33298:678 80.0507:10382 81.00951:1015 82.06623:2180 83.06148:997 88.95351:9680 92.83141:787 93.…	21294264	20037522	10807667	9106656	18017448	17967844	7588634	20625266	10149843	11910232	15375916	4945088	23729124	8733586	16579473	7044300	9461217	9824533
1,5-Diferuloylquinic acid	Phenolic acids	Hydroxycinnamic acids	545.51	545.509	100	545.51007:211897 546.51342:0 547.51678:0		149990	134386	104878	115714	268143	193676	8408	5293	4137	565928	458015	633554	21823	5368	20158	13452	7595	14466
1-Caffeoyl-5-feruloylquinic acid	Phenolic acids	Hydroxycinnamic acids	531.507	531.482	94	531.50726:70336 532.51061:0 533.51397:0		21903	48799	67075	44969	101994	24757	7089	541.403	5414	84015	40883	120375	10792	7616	6235	8121	14804	9872
1-Sinapoyl-2,2'-diferuloylgentiobiose	Phenolic acids	Hydroxycinnamic acids	901.832	901.829	99.9	901.83234:124666 902.83569:41040 903.83905:0		47213	23704	37410	24099	35999	61303	22838	740.625	8837	740.625	740.625	740.625	62135	145525	133060	182972	386552	559666
24-Methylcholestanol ferulate	Phenolic acids	Hydroxycinnamic acids	579.816	579.865	80.9	579.81555:148656 580.8189:0 581.82226:0		86353	152998	4433	88744	87326	57471	19987	39981	19273	23718	26274	68198	45488	38630	15910	374392	428097	355042
24-Methylcholestanol ferulate	Phenolic acids	Hydroxycinnamic acids	579.816	579.865	81.4	579.81647:55109 580.81982:33085 581.82318:35696		64228	16091	23667	15567	32047	38196	27610	13724	11840	20562	30561	75284	28754	11992	8186	120100	103344	88272
2-Hydroxyhippuric acid	Phenolic acids	Hydroxybenzoic acids	412.729	412.715	98.2	412.72882:285722 413.73217:32586 414.73553:0		226373	155966	351780	165304	181197	157494	436.214	4415	436.214	479442	651895	1261015	436.214	13991	5581	5343	7450	436.214
3-Caffeoylquinic acid	Phenolic acids	Hydroxycinnamic acids	355.286	355.309	95	355.28625:1982213 356.2896:403568 357.29296:167977		6723852	3643830	5807230	5725526	11399768	16578426	7280678	5325365	6251303	3621443	2182824	5517092	7365788	17867164	5015689	9152724	5145239	10658375
3-O-Methylgallic acid	Phenolic acids	Hydroxybenzoic acids	185.13	185.146	97.4	185.12965:13658932 186.133:1488499 187.13636:322569	55.0556:7563 56.05085:22186 56.78133:8190 57.31453:6937 69.07104:43576 70.06633:13420 72.04552:30560 77.41058:10026 78.13251:10279 85.0407:22984 86.09756:84632 112.1132:19600 113.03535:22670 114.09222:15059 125.06342:8912 137.88951:8936 170.78798:8521	123962208	127931368	137454944	139918160	140024512	141004192	47299164	29639866	29787120	405329344	406391296	131812656	72578072	73523016	51434400	46229124	46481696	59142088
4-Hydroxybenzoic acid 4-O-glucoside	Phenolic acids	Hydroxybenzoic acids	301.225	301.261	88.6	301.22531:657437 302.22866:119941 303.23202:0		899141	798397	569723	1005619	739856	554927	246553	281141	298862	2857158	1001201	448038	105093	272740	50251	407504	775143	362545
4-Hydroxyhippuric acid	Phenolic acids	Hydroxybenzoic acids	196.153	196.172	96.6	196.15343:3630058 197.15678:1065714 198.16014:399455		9753920	9334113	9649566	7452320	5304920	8437339	3781425	3340516	7426470	35757872	35727216	22134000	4391453	9545357	584939	7252557	4089753	13105980
5-(3',4'-dihydroxyphenyl)-valeric acid	Phenolic acids	Hydroxyphenylpentanoic acids	211.181	211.226	83.5	211.18175:2493409 212.1851:353515 213.18846:277462	50.61779:785 53.00344:1427 53.03977:2780 55.01905:1209 55.05537:3716 55.93565:2509 56.05072:2753 56.21755:620 57.05845:1541 57.0712:1014 57.66523:833 57.98885:651 58.02989:689 58.06622:1178 64.20679:741 65.03983:1804 66.54909:717 67.0554:1490 67.76989:828 68.05058:753 69.07106:7899 70.06631:27452 71.06188:996 71.08652:1131 72.04563:2080 73.46635:688 79.05547:7938 81.07105:12050 82.06628:2197 86.0…	26311502	29982484	34413136	31767878	28116444	36696416	18632480	10052353	18311252	118625248	111706712	50072570	13837101	29683680	1830095	9808970	20178974	32141150
5-(3',5'-dihydroxyphenyl)-?-valerolactone 3-O-glucuronide	Phenolic acids	Hydroxyphenylpentanoic acids	385.345	385.335	98.7	385.34476:836571 386.34811:167972 387.35147:34946		1204894	1161912	3425488	2018440	3831856	3764046	1027973	1272421	998241	1918198	2379756	2869518	2602595	5080794	5901410	1833131	951900	1514547
5-5'-Dehydrodiferulic acid	Phenolic acids	Hydroxycinnamic acids	387.332	387.352	95.7	387.33182:415114 388.33517:63266 389.33853:0		1750322	1947021	2463823	2447893	2109678	2351208	2005615	1001698	1170545	1163154	1225910	2360630	1681924	2542342	1329053	2189573	2040811	1006097
5-5'-Dehydrodiferulic acid	Phenolic acids	Hydroxycinnamic acids	387.332	387.352	95.8	387.33212:432301 388.33547:93295 389.33883:0		1723177	719662	1703476	2041046	2441388	1693264	1645860	1045253	1042935	1712312	1078098	1204968	2765459	2124151	2188480	1329262	2244550	730621
5-O-Galloylquinic acid	Phenolic acids	Hydroxybenzoic acids	345.277	345.272	99.6	345.27689:328137 346.28024:100107 347.2836:51405		1621758	1693803	1282057	2414967	1819568	1488809	1193331	601154	1255519	618632	936782	1424642	644595	1095047	1367958	1193101	1514552	862404
5-p-Coumaroylquinic acid	Phenolic acids	Hydroxycinnamic acids	339.274	339.309	88.4	339.2746:1041324 340.27795:146971 341.28131:1127850	51.9963:3367 55.05543:20449 56.05877:4294 57.07111:14181 58.08266:2988 61.13417:3216 67.05539:12490 68.05884:7367 69.07108:9903 71.08672:4574 76.04037:8607 79.05527:7233 81.07106:17247 82.07457:3992 83.08663:7766 84.09004:3828 93.07114:5263 93.5333:3324 95.08644:7405 96.38311:3478 96.56242:3689 97.10201:3655 102.71877:4431 107.08666:4423 142.85686:3435 162.44167:3410 226.61563:4018	2662796	5698838	5185348	15709152	15162285	3958968	1038527	1179842	896199	9665870	4087786	6655655	37076372	22306254	21619046	902262	863737	1049253
5-Sinapoylquinic acid	Phenolic acids	Hydroxycinnamic acids	399.332	399.361	92	399.33237:4529864 400.33572:685569 401.33908:107866		25396262	2941460	37605116	36734724	29419228	31963114	29342804	31646232	26033972	21327778	10246298	39985568	50008800	46886832	46220536	40588844	40217180	34434868
Avenanthramide 2c	Phenolic acids	Hydroxycinnamic acids	316.25	316.277	93	316.25031:5355700 317.25366:1131716 318.25702:89845	53.19717:2555 57.03477:17821 57.07103:5785 58.06624:3374 60.08189:29896 61.8916:3218 67.37418:2615 71.08676:6869 72.76497:2818 74.93069:3117 84.08161:3987 85.02953:424869 95.08667:3861 121.23471:3170 129.07968:3576 144.10359:7192 195.89699:3369 212.09036:4526 215.57964:3059 234.70586:3514 241.09262:4713 257.17639:4806 316.25061:34758	52101068	53009352	55628600	54590868	52982240	53867648	58029456	63718856	63415684	36430180	36097576	54851072	44954988	44761372	46034156	67619008	66398980	66555580
Avenanthramide 2f	Phenolic acids	Hydroxycinnamic acids	330.339	330.304	89.1	330.3385:442833 331.34185:115068 332.34521:0		1854978	2743328	1550858	610158	2646672	2375588	1706094	331744	144701	1928860	3692579	2709689	1795776	2666130	685600	777263	992315	932788
Avenanthramide 2p	Phenolic acids	Hydroxycinnamic acids	300.274	300.278	99.3	300.27371:1704247 301.27706:300443 302.28042:94769	55.05547:12270 57.07105:4070 58.9962:5877 61.01196:5141 67.05546:17135 69.07106:7512 73.01166:2310 75.02742:2035 75.83626:1189 79.05563:2673 81.07108:13195 83.08672:3162 86.91735:1350 87.02745:16297 93.07094:1330 95.08678:7870 97.10226:2105 101.04298:4141 109.10207:3184 129.97058:1378 139.98717:1600 169.24294:1349 207.26123:1490 207.97919:1403 240.26883:2168 283.24646:6294 300.27325:4870	11267611	21276342	19296180	18942414	14775115	24105810	25929764	35176572	35004344	3843960	3780036	8809137	13530451	15794474	18967354	17647816	33289584	10615551
Caffeic acid	Phenolic acids	Hydroxycinnamic acids	181.135	181.157	95.1	181.13472:2301061 182.13807:1903680 183.14143:536247	53.00345:2364 53.03981:7607 53.71132:726 54.03509:6751 54.94806:892 55.05543:2511 56.05067:3080 57.07108:3931 57.93592:2212 65.03974:1953 66.03524:1134 67.03024:2887 67.05554:1865 68.05064:5379 69.0583:892 70.06635:14237 70.94307:1306 72.08192:2839 79.05541:1781 80.05066:17508 80.45679:793 82.05343:1351 82.06622:1141 83.06161:910 84.08187:2931 91.05535:2753 92.05863:1093 93.04587:1116 93.05816:15…	30239738	29206958	23416124	24520942	23975044	25980752	14270750	15171914	15540357	70606896	70038032	5824433	28003288	27218220	5585328	15537639	15692981	27375466
Caffeic acid 3-O-glucuronide	Phenolic acids	Hydroxycinnamic acids	357.252	357.281	91.8	357.25211:18392564 358.25546:3527768 359.25882:442604	50.26471:7175 55.0192:12588 56.05067:10689 58.03979:9185 58.0663:74779 58.19753:8493 60.08199:32628 63.03096:9118 68.05061:12387 70.06632:754816 72.08193:125132 73.27998:9662 84.08192:671962 86.09755:15009 94.27523:9726 96.08191:64189 97.07737:18180 98.06098:9788 98.09752:15371 101.10831:15502 110.09734:23815 113.07211:48094 114.05595:13746 124.07671:154366 125.07191:13569 128.0714:15599 130.0869…	73439824	76172136	91664544	89051088	95065672	93817128	106311672	102526504	105759928	76886816	77338416	75371144	93649568	92216168	99592056	104523824	102840728	100713576
Caffeoyl aspartic acid	Phenolic acids	Hydroxycinnamic acids	296.26	296.245	97.3	296.25992:1330690 297.26327:2666152 298.26663:337258		1482588	3968673	8207316	5861646	3771099	3312457	3621783	4531554	6452219	1808585	5090766	2818260	3097825	1201037	2777550	2339224	11900562	6407458
Caffeoyl glucose	Phenolic acids	Hydroxycinnamic acids	343.298	343.298	99.8	343.29758:3212831 344.30093:859762 345.30429:147427	52.68116:1562 55.05546:5373 57.07112:58422 58.06623:9021 67.05553:7003 69.07108:3939 71.08675:28982 74.03684:1690 81.07109:8623 83.08668:9149 85.10224:19724 93.03764:1812 95.08663:23030 97.10273:3257 104.13773:1565 109.10224:13150 123.11773:3106 125.61154:1914 126.63687:1673 180.94508:1730 183.17511:8790 240.23367:105571 278.35468:2060 343.29895:1923	40964532	41845684	45163624	45153808	50152548	27832690	57363584	54250344	55031368	28066194	29117962	42058808	44230776	43642384	32391796	46210136	45817992	38694584
Caffeoyl tartaric acid	Phenolic acids	Hydroxycinnamic acids	313.237	313.229	98.8	313.23657:3753672 314.23992:587497 315.24328:0	55.05556:3757 57.03443:2780 57.07108:15221 65.24793:2051 67.05531:7195 69.07107:4180 71.08669:5047 72.60698:2042 79.05513:2494 81.07082:6830 91.05529:4430 213.24173:2435 313.23703:44722 313.27142:3216	10242527	35644820	29930142	17612070	35072908	10164242	16666020	14013375	11420876	19437374	30928464	9124843	6826404	5429624	11805106	10699168	17066074	11788824
Cinnamic acid	Phenolic acids	Hydroxycinnamic acids	149.133	149.159	93.9	149.13341:2593969 150.13676:943936 151.14012:1044190		5945406	14325730	7354212	7271484	2953159	6900324	1105106	422218	556338	7064198	15011968	16424006	9344189	3413873	8363996	263158	292621	457606
Dihydrocaffeic acid 3-O-glucuronide	Phenolic acids	Hydroxyphenylpropanoic acids	359.301	359.297	99.7	359.30081:395243 360.30416:36160 361.30752:0		1332489	2379393	2029323	743579	1896551	2305234	1056805	1614317	584024	624360	1344113	1827910	1999173	1452775	485854	1263330	825000	1286154
Dihydroferulic acid 4-O-glucuronide	Phenolic acids	Hydroxyphenylpropanoic acids	373.276	373.324	81.1	373.27567:986800 374.27902:293851 375.28238:22762	55.0555:4381 55.11877:833 62.7776:1271 67.05531:3494 69.07111:1697 79.05538:2477 81.07103:7112 81.07486:972 83.05039:1017 83.08659:2759 85.06582:2071 91.0552:2005 93.07097:5691 95.08664:5316 99.04474:1642 101.06061:1787 105.07095:6423 107.08646:5709 109.10216:2886 117.07048:1176 119.08621:6851 121.10226:2975 131.08615:5508 133.10191:4850 135.08176:1294 135.11775:1148 143.08681:2790 145.10231:7785…	7015285	10626106	12036105	12594292	7139792	7825945	10639702	7095246	13075846	4334772	5125831	7318474	6960364	12483797	6020570	11073681	8750031	12725750
Dihydroferulic acid 4-sulfate	Phenolic acids	Hydroxyphenylpropanoic acids	277.218	277.263	83.3	277.21805:1362639 278.2214:339802 279.22476:191742	53.00346:1026 53.03982:5116 55.01906:5536 55.05545:11735 57.03451:992 57.07111:1470 58.35449:832 61.20781:700 65.03971:1385 67.05547:16066 69.07106:3799 69.56447:904 71.08681:1122 75.33258:903 79.05546:18046 81.03458:1970 81.07111:11142 82.74239:839 83.08665:1593 91.0554:14609 93.07107:13743 94.97076:894 95.0501:3965 95.08659:4839 97.06589:775 105.07101:7078 107.05001:2004 107.08657:3133 108.1800…	4825270	8553438	18608824	8913181	21428220	22033594	880247	647654	707288	14911895	17847914	55728868	12221893	4540634	8599268	397524	305417	239885
Dihydroferuloylglycine	Phenolic acids	Hydroxyphenylpropanoic acids	254.249	254.251	99.8	254.24927:1180712 255.25262:247307 256.25598:200929	53.00348:1171 53.03973:933 55.05548:13613 56.0507:6478 57.07112:2618 57.64329:809 58.03019:775 60.04561:835 60.88976:709 67.05543:5916 69.07121:4164 70.06612:1013 79.05537:3245 81.07104:2700 81.77739:713 82.06635:2053 82.44156:887 83.0866:1458 84.66023:754 88.01934:839 91.05522:957 93.07091:1042 95.08673:1876 144.95055:853 213.1476:893 224.23705:1032 254.24982:4799	1000391	9421555	10234248	10486017	10307528	11407460	2203712	2859775	2790915	12861484	10714922	17168792	8497667	8906031	3389063	15374410	9807325	14742094
Dihydrosinapic acid	Phenolic acids	Hydroxyphenylpropanoic acids	227.206	227.226	96.5	227.20778:56981 228.21113:0 229.21449:1943791	50.58594:170938 52.80524:147021 55.0191:324206 56.05072:888592 57.8213:172948 60.61841:188308 60.76464:208538 64.56504:168468 67.59319:179417 68.05064:796198 71.06228:207449 79.97568:203239 81.04586:306442 82.05374:655739 83.06155:5080503 93.04579:3188446 94.32045:180844 95.06145:2486734 96.06066:192254 110.07231:11976419 122.0721:621507 156.07819:619982 161.47607:208587 164.08272:315151 173.3459…	248150	78143	336301	204162	63235	320088	74344	94545	145274	80371	86472	161471	254014	134730	202251	215564	210889	233309
Ellagic acid	Phenolic acids	Hydroxybenzoic acids	303.193	303.193	99.7	303.19312:4314114 304.19647:439247 305.19983:0		6795104	8260741	7736522	7288304	7925162	6836201	3538848	3493570	3718914	16612628	18401942	17304442	4531624	4855948	4502012	9047094	9767190	9593242
Ellagic acid arabinoside	Phenolic acids	Hydroxybenzoic acids	435.298	435.307	98.5	435.29767:1804326 436.30102:410783 437.30438:33954		7592686	6078512	9851361	13976047	12846891	23956722	3178411	9820948	14254387	3547706	11426585	6168128	5331849	4101503	2299664	5490873	8222118	6160942
Ellagic acid glucoside	Phenolic acids	Hydroxybenzoic acids	465.346	465.333	98	465.34641:607363 466.34976:490094 467.35312:57426		801045	2250173	4310503	3344882	2629594	3394868	2257404	615834	1760291	1535383	1708913	2627455	3107663	2098401	704339	1672042	2545115	1051883
Ferulic acid	Phenolic acids	Hydroxycinnamic acids	195.15	195.184	89.9	195.15041:7008188 196.15376:1021060 197.15712:322804	51.21833:2554 52.12926:2736 52.4291:2760 53.00368:2731 53.0398:10731 53.66562:2435 54.03502:9722 55.05534:5136 56.05074:3738 60.56892:2367 63.02417:2816 63.97578:2756 65.03978:4194 68.05059:5049 70.06637:56728 70.21762:2591 78.04758:5035 79.05541:40006 81.0711:42183 89.03964:23927 91.05556:3579 95.05039:3632 95.0612:4832 110.79629:3205 117.03436:3673 121.07716:4539 123.05624:35974 124.3548:3163 1…	78343320	78968792	79529688	85483736	79436888	77572064	56383428	60921540	61483780	266219472	274084224	423310040	86770424	78430416	88597074	65042440	70282624	99000640
Feruloyl glucose	Phenolic acids	Hydroxycinnamic acids	357.314	357.325	98.7	357.31442:721352 358.31777:84873 359.32113:24016		2061576	3792955	504129	660322	933926	656965	1770884	2337540	1826249	2658678	3090829	2565128	318137	314742	215376	426206	181198	360359
Feruloyl tartaric acid	Phenolic acids	Hydroxycinnamic acids	327.253	327.256	99.1	327.25269:2409182 328.25604:518226 329.2594:405241	67.05525:1953 80.09968:1084 89.11182:1991 95.03476:1293 98.98523:30760 152.0632:1547 233.03886:1858 303.87643:1656 327.21564:3098 327.25275:37414	4971629	11165991	8856813	25802484	16219956	11782717	8869278	11495405	9163551	11708013	14571915	17778172	6811322	22652466	9964652	7014384	8678252	8738180
Feruloylglycine	Phenolic acids	Hydroxycinnamic acids	251.225	251.227	99.7	251.22464:609369 252.22799:0 253.23135:0		443336	771486	695205	837908	496282	571803	2887.03	2887.03	2887.03	1915827	2244452	2376577	767773	413371	377590	30335	44135	170535
Gallagic acid	Phenolic acids	Hydroxybenzoic acids	605.42	605.385	88.7	605.4201:1071682 606.42345:387988 607.42681:74932		728793	1242507	758718	1030849	1229213	2515736	46088	13560	41906	2092917	2108250	6263362	12373	14931	17623	24196	9556	6935
Gallic acid	Phenolic acids	Hydroxybenzoic acids	171.114	171.12	99.7	171.11398:12054474 172.11733:1075496 173.12069:301239	53.03985:10881 55.05542:171479 56.05064:29404 57.0585:18763 62.67358:6233 72.0457:38106 72.08201:89155 78.99797:11360 83.44299:7311 84.04559:11379 85.04086:18935 94.02146:7988 97.00826:11240 98.09751:19969 106.76666:7651 113.03587:11866 150.98706:8050 163.53514:8245	183290640	184226320	199881840	202136272	116088656	208601728	37784960	7673887	15915753	474150496	480074432	443286240	120387416	80903192	92229608	19837446	19473278	26061312
Gallic acid 3-O-gallate	Phenolic acids	Hydroxybenzoic acids	323.22	323.224	99.6	323.21973:8030491 324.22308:919812 325.22644:0		10014765	11449562	11500092	9717925	12736112	10605927	29626760	34081436	29950304	3587913	4072144	3722414	15432143	14438549	15844802	12165224	15706719	13970144
Hippuric acid	Phenolic acids	Hydroxybenzoic acids	180.151	180.173	95.3	180.15051:932857 181.15386:799523 182.15722:980136		3092881	3460659	3512602	1772469	3636630	2760813	124750	182275	181047	6837489	1710943	3147567	1318767	2586412	2520234	222729	714013	342252
Hydroxycaffeic acid	Phenolic acids	Hydroxycinnamic acids	197.166	197.157	99.2	197.16577:2460692 198.16912:358944 199.17248:1818680	53.03984:4140 55.05286:2762 55.05542:39498 56.05061:2353 56.75782:1081 57.05851:5487 57.0711:4073 64.08364:1169 67.05553:1753 67.61596:1102 68.0511:1197 69.07103:2411 70.06626:8872 72.08195:24564 72.93833:10460 73.3094:1180 73.939:1637 79.05551:11859 81.07103:17986 84.08228:1438 86.09753:1380 90.94875:3188 91.05537:2295 95.69421:1223 98.04862:4736 108.95929:1683 127.1546:1313 155.11873:2136 172.6…	35459668	35794428	36534836	36256160	35159884	25353038	27037172	28862188	17412054	121627080	81936800	3419503	42234468	30224778	2420879	14522273	13588004	52149608
Isoferulic acid 3-O-glucuronide	Phenolic acids	Hydroxycinnamic acids	371.301	371.308	99.3	371.30099:5082170 372.30434:885863 373.3077:112725		4577402	5183697	20855894	24596756	22034888	23132370	8322428	6095982	8220124	5353379	13738165	18333318	24869600	18508020	22480112	22595486	22669270	21953444
Isoferulic acid 3-sulfate	Phenolic acids	Hydroxycinnamic acids	275.202	275.247	83.5	275.20227:890476 276.20562:337946 277.20898:33935	53.00316:1153 53.03984:2066 55.01902:987 55.05548:7778 57.03465:984 65.03976:1300 67.05544:7439 69.07099:2395 70.06635:987 79.05539:11124 81.07102:4728 83.05005:816 86.06118:924 91.04999:1467 91.05537:20677 93.07101:4214 95.05029:1505 95.08641:1588 103.05528:1444 105.064:1773 105.07092:26827 107.0864:1232 108.06559:922 115.05499:1560 117.07097:5562 119.08648:7360 121.06527:1189 131.0865:4657 133.…	5240762	9518794	10355205	10499950	10163802	10314070	137556	133263	144525	24930332	14152461	35119668	256427	175719	136214	41984	8001	23450
p-Coumaric acid	Phenolic acids	Hydroxycinnamic acids	165.14	165.158	96.8	165.13979:977735 166.14314:467116 167.1465:502238	51.02418:591 53.00337:1666 53.03976:2064 54.00342:635 54.03514:920 55.05542:2090 64.8418:584 65.03974:3580 65.30795:708 67.04272:1666 67.05537:3088 68.05066:4065 70.06609:975 74.67023:796 79.05529:2440 80.05064:1150 82.06619:2778 91.0553:3323 94.05366:1761 94.06619:1078 95.04996:959 95.06124:2116 105.0461:793 107.06149:2410 108.06915:3033 109.07701:23450 116.03752:764 118.96394:2090 119.06109:944…	10184672	5118270	5466452	9323918	6118494	7787599	1571649	942450	599358	23043198	21801652	19786640	8990186	4885694	4979674	878239	2410654	3206551
p-Coumaroyl glucose	Phenolic acids	Hydroxycinnamic acids	327.339	327.299	85.9	327.33884:1621586 328.34219:574875 329.34555:89187	52.79949:1824 55.05543:4370 57.07115:21951 62.06143:2329 65.14057:2035 67.05547:3843 69.07098:3786 70.57664:2057 71.08684:11811 72.08197:95753 77.01633:3166 81.07103:5051 83.08669:3751 85.10223:3651 90.71758:2579 95.08656:6205 98.98522:320843 116.99559:12186 118.564:2586 120.52637:2319 133.40929:2579 143.03564:2928 174.9938:5489 182.96101:2470 194.53981:2253 226.10756:2519 310.31238:27803 327.337…	1506302	1165534	10860927	11242212	10974418	10448744	237829	128346	186489	20809376	21284804	32906252	6743512	7451804	2497546	1845616	3467119	1301448
p-Coumaroyl glycolic acid	Phenolic acids	Hydroxycinnamic acids	223.182	223.194	98.3	223.18182:1563019 224.18517:404140 225.18853:169101	50.47681:712 53.03978:1190 54.0351:3900 55.0555:2514 56.05069:4544 64.39417:678 65.03965:1019 67.05537:2854 68.05073:4839 69.07095:961 70.06633:992 70.94287:685 77.7403:698 79.05551:6052 79.07809:694 79.79839:657 81.07104:12293 82.05348:966 82.06623:975 83.06147:1043 89.79243:684 91.05521:1616 93.07154:838 94.0663:2414 95.06159:2652 96.04565:780 97.02044:718 97.05354:853 98.09736:3351 99.85255:78…	15486369	23327346	11945771	14487865	25492504	11337708	3059856	7234522	5930628	112953240	68442232	67772700	4456175	10626605	342095	8530351	3122504	9149343
p-Coumaroyl malic acid	Phenolic acids	Hydroxycinnamic acids	281.224	281.23	99.6	281.22397:865119 282.22732:164269 283.23068:150557		1939421	2782378	1199632	1627814	1053409	2668564	173163	279401	307758	5739268	4805452	3982178	244726	391766	972936	248506	385191	161917
p-Coumaroyl tartaric acid	Phenolic acids	Hydroxycinnamic acids	297.244	297.23	97.6	297.24408:1380352 298.24743:229315 299.25079:148234	52.80239:740 53.03975:2206 54.98074:860 55.01904:3374 55.05543:23414 57.03458:1659 57.07108:8478 59.05043:1569 62.08952:875 67.05538:21784 69.03481:949 69.07101:14839 71.05032:1020 71.08673:3267 74.06149:1235 79.0554:10664 79.97334:973 81.03415:1130 81.07101:16735 83.05034:2292 83.08663:5248 85.0659:1238 88.07668:2455 88.54662:1134 91.05541:4805 93.07085:8960 95.05001:2001 95.08659:12781 97.06578…	9624922	14875741	12779912	3575615	2652902	23633598	2138270	3184730	634556	11932037	9337760	4824494	30795372	26660430	25920858	919549	444179	727320
p-Coumaroyl tyrosine	Phenolic acids	Hydroxycinnamic acids	328.342	328.331	98.5	328.34229:2271346 329.34564:179740 330.349:0		633234	738802	6423016	6175718	2082231	5648138	23789	23220	21888	14504948	9735297	20240620	2122687	1348614	748504	1205150	718224	682944
Phenacetylglycine	Phenolic acids	Hydroxyphenylacetic acids	194.141	194.199	90.4	194.1666:1398857 195.16995:786130 196.17331:149035	53.00334:1913 53.03981:14446 53.5909:638 54.03512:1779 54.50455:545 55.05544:5093 56.05072:1612 57.0585:1301 58.06636:2914 65.03988:1936 66.93945:1012 67.05549:1330 68.0508:1147 70.06631:11585 70.94283:2511 72.08195:2692 76.81142:759 78.7132:940 79.05556:3980 80.05067:11671 81.04595:2203 82.06656:842 82.93455:2196 86.09752:863 88.95346:2104 91.05534:1820 93.05823:977 93.65413:876 94.06619:4593 95…	15135359	7994806	16095105	16354357	16291654	15575215	6927472	3526142	4807893	29870134	17981676	32833948	13340821	12539391	7039061	4956004	7583074	8375176
Protocatechuic acid 4-O-glucoside	Phenolic acids	Hydroxybenzoic acids	317.253	317.261	99.4	317.25342:1476297 318.25677:142196 319.26013:138760		10858561	10120392	10224771	10233476	9789379	9769373	11393521	12426267	12290205	2933615	3166790	10126506	8572488	8441983	8716488	12618986	12218645	11894989
Rosmarinic acid	Phenolic acids	Hydroxycinnamic acids	361.276	361.315	86.4	361.27567:565703 362.27902:127174 363.28238:122878		2041890	791898	1317454	2775166	3652550	1343887	609836	856533	625931	669846	493921	1035456	660942	678635	748869	544646	643418	1002066
Rosmarinic acid	Phenolic acids	Hydroxycinnamic acids	361.28	361.315	88.9	361.2796:357479 362.28295:27201 363.28631:31290		1176380	1986142	2617609	1714504	2262748	1997298	2854456	2705492	2796644	632072	398508	911872	603788	495090	1223195	1375364	1255577	1445276
Sinapic acid	Phenolic acids	Hydroxycinnamic acids	225.205	225.21	99.7	225.20546:1572263 226.20881:157170 227.21217:64224		2851058	3593882	6129778	3236585	2782239	6025288	517057	122240	307340	2028132	3731792	579876	913860	822189	369185	14146784	13905818	15340746
Sitosterol ferulate	Phenolic acids	Hydroxycinnamic acids	591.862	591.875	98.2	591.862:87467 592.86535:0 593.86871:0		65211	122362	114085	86480	72028	76149	123480	140234	128203	53770	52294	19665	167004	137080	84576	66731	109911	151659
Stigmastanol ferulate	Phenolic acids	Hydroxycinnamic acids	593.849	593.891	84.5	593.84869:125625 594.85204:814418 595.8554:0		30989	2857.04	46130	36123	46024	2857.04	39141	35776	51058	2857.04	2857.04	76407	32224	83360	2857.04	41740	2857.04	2857.04
Syringic acid	Phenolic acids	Hydroxybenzoic acids	199.145	199.173	93	199.14529:3149100 200.14864:734162 201.152:92767	53.00332:1071 53.03978:2151 55.05543:41676 56.05068:3121 57.04591:789 57.05844:2668 57.07107:1593 58.06636:1676 67.0554:1523 68.05066:1549 69.07107:1812 70.06631:5244 71.0743:1314 72.04541:2747 72.08195:37987 74.09754:5672 78.99821:2259 82.40801:636 83.08641:1278 85.04087:3762 97.00266:1601 97.00865:28823 97.64635:738 100.07677:2590 113.03537:2425 120.02478:807 124.91912:749 125.00344:4590 126.12…	32832380	33282150	34270580	35640740	35416612	34949268	3290087	1961334	1234075	84141192	82235368	75510416	11239521	21153470	8403345	3086830	4156454	5204951
Valoneic acid dilactone	Phenolic acids	Hydroxybenzoic acids	471.262	471.296	89.3	471.26166:1709266 472.26501:145580 473.26837:229632		3118990	1750526	2550392	2982035	3344014	3133952	52872	23463	30300	7935091	4562040	9443620	45589	161923	18644	40194	69495	38265
Vanillic acid	Phenolic acids	Hydroxybenzoic acids	169.135	169.147	98.6	169.13475:3129495 170.1381:590225 171.14146:1566936	51.73348:1147 53.00335:1519 53.03965:1857 54.58706:1226 55.05543:4561 56.0507:37317 57.04592:3060 57.05855:3927 58.02976:1929 58.0663:3179 60.20445:1291 67.05557:1681 68.0507:2276 68.88129:1588 69.07098:6947 70.06639:13784 71.01243:1420 71.99382:1661 79.05525:2644 79.84612:1593 81.07095:1939 82.72649:1449 86.09756:10562 98.04859:2476 98.06107:2149 113.07233:1744 125.07216:2050 141.86768:1587 169.…	25842506	43442080	49229596	44058796	41265428	46027024	23187726	35892768	37334096	146014112	148173744	112006350	25522250	49400108	6972435	36519488	22536242	68957920
Verbascoside	Phenolic acids	Hydroxycinnamic acids	625.589	625.587	99.9	625.58936:183448 626.59271:0 627.59607:0		154807	205318	106333	79242	98244	102345	667.164	667.164	667.164	268302	290693	583795	116215	110714	78460	6672	11795	19971
3,4,5,4'-Tetramethoxystilbene	Stilbenes	Stilbenes	477.709	477.718	99.2	477.70917:135843 478.71252:0 479.71588:0		45357	33744	37124	38767	73958	970.14	970.14	970.14	19270	103404	137077	200554	970.14	14240	15217	58086	970.14	970.14
Piceatannol	Stilbenes	Stilbenes	245.232	245.243	98.7	245.23195:870851 246.2353:90452 247.23866:0		350133	1706443	2834186	2904062	1853871	3110862	222009	115610	202193	1469372	1582412	1473893	901339	985290	835693	7851030	7969670	7959836
Piceatannol 3-O-glucoside	Stilbenes	Stilbenes	407.415	407.383	90.7	407.41547:378187 408.41882:0 409.42218:0		304138	221972	298537	303825	231932	292736	70404	64643	56597	1160199	966456	1657180	16657	63004	29296	46798	73509	44690
Resveratrol 5-O-glucoside	Stilbenes	Stilbenes	391.345	391.384	87	391.34549:408768 392.34884:356882 393.3522:706202		294278	827306	279670	760171	842662	651314	16295	513.213	8191	756180	2446219	2962370	157078	103176	123047	513.213	5132	513.213
Trans-Resveratrol	Stilbenes	Stilbenes	229.237	229.243	98.8	229.23685:5381926 230.2402:343368 231.24356:33576		68596176	34164500	33589944	7243896	26708766	40975052	9361585	10813246	7019767	31872354	35259308	31670184	25167896	26943856	29645504	43265820	41886040	50296008
Semi-quantitative content of the different phenolic class equivalents (Eq.) in the insect-added burgers following cooking process. Data are expressed as mean value (mg/kg; n = 3) ± standard deviation. Superscript letters within each row indicate significant differences as resulted from one-way ANOVA (p < 0.05) followed by Duncan's post hoc test. Abbreviations: CP (cricket powder); LP (locust powd…

## Sheet: c) digested burgers
Metabolite name	Class	Subclass	Average Mz	Reference m/z	Total score	MS1 isotopic spectrum	MS/MS spectrum	QC1	QC2	QC3	QC4	QC5	QC6	QC7	QC8	Sample1	Sample2	Sample3	Sample4	Sample5	Sample6	Sample7	Sample8	Sample9	Sample10	Sample11	Sample12	Sample18	Sample19	Sample20	Sample21	Sample22	Sample23	Sample24	Sample25	Sample26	Sample27	Sample28	Sample29	Sample35	Sample36	Sample37	Sample38	Sample39	Sample40	Sample41	Sample42	Sample43	Sample44
																CTR-oral	CTR-oral	CTR-oral	LP-oral	LP-oral	LP-oral	CP-oral	CP-oral	CP-oral	MWP-oral	MWP-oral	MWP-oral	CTR-gastric	CTR-gastric	CTR-gastric	LP-gastric	LP-gastric	LP-gastric	CP-gastric	CP-gastric	CP-gastric	MWP-gastric	MWP-gastric	MWP-gastric	CTR-intestinal	CTR-intestinal	CTR-intestinal	LP-intestinal	LP-intestinal	LP-intestinal	CP-intestinal	CP-intestinal	CP-intestinal	MWP-intestinal
Cyanidin 3-O-(3'',6''-O-dimalonyl-glucoside)	Flavonoids	Anthocyanins	621.462	621.477	97.9	621.46234:1036564 622.46569:0 623.46905:0		3773.16	3773.16	1206981	260230	192097	225840	90382	3773.16	223056	42352	40906	106389	46571	3773.16	3773.16	37732	3773.16	3773.16	150340	49240	219448	1142261	187205	100241	3773.16	233198	3773.16	145181	3773.16	286550	678720	301731	208959	3773.16	95795	3773.16	3773.16	3773.16	3773.16	3773.16	3773.16	3773.16
Cyanidin 3-O-(6''-acetyl-galactoside)	Flavonoids	Anthocyanins	491.431	491.422	99.2	491.43051:1765186 492.43386:0 493.43722:0		73028	108208	2188674	2989850	3937104	2332718	150948	416367	60948	4452.76	44528	48663	4452.76	4452.76	4452.76	4452.76	4452.76	4452.76	4452.76	4452.76	3673219	2324672	5025446	1109312	563775	728575	2866816	3244391	2414826	2391991	3720152	1858733	130559	4452.76	160896	4452.76	109112	4452.76	92581.4	180710	4452.76	4452.76
Cyanidin 3-O-(6''-malonyl-glucoside)	Flavonoids	Anthocyanins	535.439	535.431	99.3	535.43915:342789 536.4425:0 537.44586:0		700672	339165	237409	226492	6921.89	6921.89	6921.89	6921.89	6921.89	81286	212196	6921.89	113063	69219	6921.89	6921.89	72897	6921.89	6921.89	79807	6921.89	289545	224828	198416	564836	6921.89	6921.89	294825	264954	171992	346767	254527	6921.89	6921.89	6921.89	6921.89	265582	6921.89	6921.89	6921.89	6921.89	6921.89
Cyanidin 3-O-sambubioside	Flavonoids	Anthocyanins	616.951	616.952	100	616.95117:664859 617.95452:0 618.95788:35364640		6366.61	145779	1478124	353124	189749	6366.61	580394	117419	213581	233474	63666	150854	92393	147392	324095	73961	150056	403784	132105	86351	153297	360662	488728	466347	161637	112889	222199	703627	125235	697428	710833	440026	6366.61	131124	6366.61	6366.61	6366.61	6366.61	6366.61	6366.61	6366.61	149402
Cyanidin 3-O-xylosyl-rutinoside	Flavonoids	Anthocyanins	727.641	727.641	100	727.64136:2136029 728.64471:0 729.64807:162951		129425	6293.93	164931	521383	391234	178110	105087	6293.93	7224078	3488429	7319518	2377176	4890464	8059550	13103363	7249110	13516313	2531134	1598189	3852197	993670	586324	405860	609945	114974	63232	446891	246559	131673	358943	397801	516165	658695	70107	342694	62939	161423	193393	101752	110846	92657	219447
Delphinidin 3-O-feruloyl-glucoside	Flavonoids	Anthocyanins	641.559	641.553	99.6	641.5592:1193843 642.56255:0 643.56591:0		2959.91	250515	68982	273614	209827	113887	29599	197740	200307	96355	341886	443173	309022	184104	86078	55951	112388	53292	208923	142553	345976	1390918	499900	1653562	1371557	1293857	123609	1712040	2279090	679284	612992	1140406	245228	300572	34647	2959.91	52912	138592	322436	260429	384443	103205
Malvidin 3-O-(6''-acetyl-galactoside)	Flavonoids	Anthocyanins	535.474	535.474	100	535.47449:1358548 536.47784:0 537.4812:0		5371.37	5371.37	5371.37	5371.37	104071	132670	5371.37	5371.37	5371.37	5371.37	5371.37	5371.37	5371.37	5371.37	5371.37	5371.37	5371.37	5371.37	53714	5371.37	1246471	1422778	1925223	954064	2446068	280110	1715384	818494	1060434	1042227	285419	201762	5371.37	138670	182877	5371.37	5371.37	5371.37	58000.7	5371.37	110630	5371.37
Malvidin 3-O-galactoside	Flavonoids	Anthocyanins	528.888	528.89	99.9	528.88776:4386055 529.89111:0 530.89447:0		129894	974489	182610	665625	126753	1827031	5672.49	172318	107981	63342	107016	327794	92606	126792	5672.49	88921	151117	170456	56725	76485	8756603	5236445	4094395	3209004	8784294	4283468	2873356	7803348	3135228	3721412	10442868	3481107	242054	143662	367735	869452	1326736	1376521	543190	987867	98512	283622
Pelargonidin 3,5-O-diglucoside	Flavonoids	Anthocyanins	630.992	630.979	98.4	630.99164:578640 631.99499:0 632.99835:0		409543	471574	567561	7331.74	850335	7331.74	7331.74	216529	127416	414939	91628	225716	247688	269225	178869	73317	74715	7331.74	111132	7331.74	201794	514071	7331.74	226970	152731	167709	7331.74	249224	426163	547568	319547	755891	346553	7331.74	124553	7331.74	7331.74	7331.74	7331.74	7331.74	7331.74	7331.74
Pelargonidin 3-O-(6''-malonyl-glucoside)	Flavonoids	Anthocyanins	519.459	519.432	92.6	519.45947:2183031 520.46282:0 521.46618:0		12327	12327	12327	12327	12327	12327	12327	12327	12327	12327	12327	12327	12327	12327	12327	12327	225766	12327	12327	12327	5834727	7072240	4951143	3645548	3648484	2393736	3549013	3329134	123270	989108	2160597	1003227	12327	12327	12327	12327	12327	12327	12327	12327	12327	12327
Pelargonidin 3-O-sambubioside	Flavonoids	Anthocyanins	656.506	656.5	99.6	656.50616:1088361 657.50951:0 658.51287:0		126727	354752	211982	508276	112095	338814	551742	243099	118609	209135	92383	52249	87452	42634	33336	85692	70266	144851	104903	190989	89418	501318	373054	295388	266556	233491	1755449	201182	574700	202449	263336	226082	299499	159803	356002	55622	207456	138746	203268	60043	346494	255699
Peonidin 3-O-(6''-acetyl-galactoside)	Flavonoids	Anthocyanins	505.433	505.448	97.6	505.4325:321260 506.43585:0 507.43921:0		152999	5681.68	584880	155243	163062	360562	5681.68	91292	56817	5681.68	5681.68	96033	5681.68	5681.68	5681.68	5681.68	5681.68	124068	5681.68	5681.68	197965	186318	5681.68	5681.68	155555	193571	153124	188349	5681.68	5681.68	5681.68	155552	157455	5681.68	5681.68	457498	248921	154417	266829	225541	308117	318751
Petunidin 3-O-rhamnoside	Flavonoids	Anthocyanins	447.445	447.412	90.4	447.44461:419469 448.44796:0 449.45132:0		742070	249588	281736	265803	5649.37	5649.37	5649.37	145269	5649.37	77760	5649.37	77000	5649.37	5649.37	5649.37	5649.37	56494	72402	66633	5649.37	370140	5649.37	174019	511123	530875	156785	155819	168026	171476	355462	165649	163381	5649.37	5649.37	5649.37	5649.37	5649.37	5649.37	103789	201929	5649.37	5649.37
Cyanidin 3-O-diglucoside-5-O-glucoside	Flavonoids	Anthocyanins	773.708	773.666	84.9	773.70844:13746755 774.71179:0 775.71515:1155096	200.14001:8570 201.08693:24253 201.12401:36118 203.06714:68498 203.10284:10118 204.11378:29736 211.10869:12967 213.08786:6569 213.12317:13100 213.1599:31405 214.1557:26853 215.12099:10256 215.13956:14679 217.08134:10240 223.15565:26516 224.14003:14745 225.10197:11918 226.11882:7947 227.10281:32850 228.11665:7062 228.13481:57475 229.11848:26497 230.12807:13851 231.09889:26850 231.12442:112365 231.…	2530707	9818754	89174784	38042776	41944388	39733440	4597512	3493737	7316275	3739968	2621182	593937	1499312	432115	3012061	1426357	413167	1769659	708001	779160	80253600	29521316	51205240	19920828	14306538	21483604	7947393	16863990	13725038	25889242	34458260	11435849	1127666	433769	578516	229535	368651	108102	1330645	2112856	548434	403423
(-)-Epicatechin 3-O-gallate	Flavonoids	Flavanols	443.388	443.376	98	443.38828:12324447 444.39163:2343873 445.39499:0		59233	1415324	2670064	1288304	1862126	1193153	1346535	1416275	210544	719.91	719.91	10219	719.91	12072	719.91	23667	719.91	10041	8687	719.91	719.91	719.91	719.91	719.91	719.91	719.91	10821	719.91	719.91	719.91	719.91	7199	1.00157e+07	8.91713e+06	7280548	1.14204e+07	1.95662e+07	4.54505e+06	4.52489e+06	7.74115e+06	1.30863e+06	7.14879e+06
(+)-Catechin	Flavonoids	Flavanols	291.254	291.268	97.3	291.25381:2645098 292.25716:569610 293.26052:312911	55.05519:1497 57.07088:25977 63.89804:1696 70.70728:1626 71.08646:5323 85.102:2365 88.32557:1638 89.06054:7117 92.43796:1579 102.09705:1664 106.29084:1610 106.48439:1518 114.77294:1724 129.25209:1604 176.21378:1715 176.38048:1629 202.19054:1654	3239505	5424760	6601994	5950134	38347692	17694584	7909422	4067246	4261516	1924117	4671766	10256836	3592050	4975909	4476354	4508760	2164730	11774275	4506476	7742564	8422856	9252247	4533641	7338012	7228648	9219755	6080430	6019503	6386639	4856026	13356627	4787165	914882	1482793	584910	611031	775518	1.44526e+06	2238076	3.27829e+06	1.19786e+06	847458
(+)-Catechin 3-O-gallate	Flavonoids	Flavanols	443.324	443.372	81.8	443.32483:3948148 444.32818:1024175 445.33154:1121903	55.05536:12265 69.07082:14056 70.06623:27712 72.08176:270612 82.79796:5137 84.33898:5383 86.09731:495098 93.78015:5857 120.08132:6798 122.22226:6235 137.47153:6368 165.53853:6492 171.14998:42649 185.16568:57577 199.14478:22326 199.1819:8555 213.16048:25552 213.69037:5699 231.17107:28388 245.187:19950 312.22949:11914 326.24466:8340 399.28592:5927 443.32269:20325	33890264	36478488	11034515	23026500	29672374	31071232	2435704	7219626	529677	65829	320536	579151	511560	449690	368577	813631	761636	1082246	293182	223916	25151024	23176792	64017992	18655562	54460316	52012952	24750590	13238756	27925896	39456392	72684664	69099464	3.95597e+06	2.25888e+06	3534174	3.94393e+06	774001	3.11976e+06	2.94702e+06	2.66188e+06	3.23216e+06	2.89608e+06
(+)-Gallocatechin	Flavonoids	Flavanols	307.249	307.267	96.2	307.24857:955262 308.25192:370166 309.25528:595395		6966641	2276596	3192242	2250260	1031483	2546187	1813281	767506	2313955	5781709	1495786	1933424	673062	1913322	1988048	1259967	4395251	929963	1949109	2378696	907385	750001	1587722	1576193	3473238	3113510	3136170	2209326	4219142	2049494	1813578	3143146	800573	292378	275034	283805	274775	356592	555242	456280	654203	262886
3'-O-Methylepicatechin	Flavonoids	Flavanols	305.304	305.295	98.8	305.30447:1556751 306.30782:387564 307.31118:0		73343	1902944	5677529	1331821	1801243	3077052	2047071	1882201	710090	1497592	2504084	740638	1339373	560163	789747	613213	761712	514642	2381153	999633	1083947	566340	2797938	1345417	1115735	1974045	634428	1023618	2027739	2489790	780734	2531776	1.04879e+06	1.03913e+06	969320	793327	1.11199e+06	835963	407956	271392	544521	494326
4'-O-Methyl-(-)-epicatechin 3'-O-glucuronide	Flavonoids	Flavanols	481.421	481.419	100	481.42117:349074 482.42452:0 483.42788:0		584235	782216	261486	310466	6265.43	6265.43	6265.43	6265.43	6265.43	89016	6265.43	6265.43	6265.43	85034	6265.43	63277	62654	69559	119695	116078	212929	202439	201302	145261	6265.43	160531	230795	187104	219688	6265.43	6265.43	6265.43	36328	1253.09	36788.6	1253.09	1253.09	1253.09	17265.2	33277.4	1253.09	1253.09
Epigallocatechin 3-O-gallate-7-O-glucoside-4''-O-glucuronide	Flavonoids	Flavanols	797.636	797.636	100	797.63593:1234362 798.63928:1105244 799.64264:633889		18026.7	780356	224621	18026.7	18026.7	225162	324946	180267	270572	359803	1576598	411939	486857	744267	818011	584167	182155	850203	536172	1262486	441538	408742	18026.7	385024	18026.7	226918	406271	336850	18026.7	700614	665495	657010	3605.34	3605.34	39447.8	140624	54675.8	133663	31258.7	3605.34	58912	69778.2
Prodelphinidin trimer GC-GC-C	Flavonoids	Flavanols	508.978	509	95.3	508.97769:1435002 509.98104:801431 510.9844:1459148		6395.75	125732	6395.75	6395.75	6395.75	6395.75	6395.75	6395.75	6395.75	63958	6395.75	6395.75	6395.75	64890	134584	6395.75	70969	6395.75	6395.75	6395.75	660398	848588	578653	2345888	2090284	855370	367415	780294	2517091	136064	158210	166444	1279.15	22832.8	1279.15	1279.15	1279.15	1279.15	1279.15	1279.15	1279.15	14803.6
Theaflavin 3-O-gallate	Flavonoids	Flavanols	717.607	717.598	99.3	717.60657:889457 718.60992:0 719.61328:0		6916.32	6916.32	147600	6916.32	595338	537296	688459	107921	351491	167169	414056	291841	267388	171612	69163	6916.32	6916.32	6916.32	409796	95969	6916.32	6916.32	951468	241810	204902	186083	6916.32	239787	279986	561022	269481	6916.32	21323.6	1383.26	1383.26	1383.26	24795.2	23703.8	27427.5	53471.8	1383.26	93621.4
(-)-Epigallocatechin 3-O-glucuronide	Flavonoids	Flavanols	483.353	483.392	86.7	483.353:5197046 484.35635:939263 485.35971:176248	52.59997:2718 54.58648:2252 67.05516:6414 68.30669:2412 79.05485:3007 81.07087:15246 82.07415:4402 83.0865:6618 85.06526:7702 91.05505:4660 93.07041:6742 94.07372:3202 95.08623:16409 96.03738:2718 96.08971:5919 97.62479:2686 105.07091:7126 107.0866:15046 108.0894:6067 109.10157:9643 110.10467:3171 111.0815:4149 114.0666:3382 119.08578:13029 120.08928:4965 121.10184:13501 122.10516:7021 123.11679:…	73463488	78935280	63084096	44878332	47811596	44189332	22380144	13544078	62978	46162	18107	485.692	485.692	485.692	485.692	9377	485.692	7829	485.692	485.692	257240	50230	5723	485.692	4857	485.692	6354	6478	10368	485.692	485.692	7026	2.93556e+07	30086064	3.03113e+07	2.61094e+07	22582064	2.9042e+07	17086816	2.05931e+07	1.35806e+07	1.71816e+07
4'-O-Methylepigallocatechin	Flavonoids	Flavanols	321.259	321.294	88.9	321.25885:11407306 322.2622:2865491 323.26556:406545	55.05532:20045 59.66762:2684 67.05535:28474 69.07088:13464 79.05522:26707 81.07095:53872 83.08651:9124 91.05522:21046 93.07076:32984 95.08645:38768 97.3242:3502 105.07079:53819 107.0864:26505 109.10175:14342 117.07079:11949 119.08647:27589 121.10159:12112 128.06219:7594 129.07048:17364 131.08585:28286 131.61813:3370 133.1019:18934 135.11748:7830 141.07042:7813 142.07886:6112 143.08615:36595 144.0…	25796946	30692104	29694176	11015332	18641700	18537054	58764832	54738264	12358	23930	831.049	23636	21890	27058	831.049	11412	831.049	11262	8310	23097	831.049	831.049	831.049	11468	23875	11400	21392	831.049	831.049	12737	8446	831.049	8863460	7.70926e+06	7.45854e+06	6.1165e+06	1.53302e+07	9212652	1.02834e+07	11156844	9.40994e+06	2.50375e+07
Epicatechin 3'-O-glucuronide	Flavonoids	Flavanols	467.349	467.392	85.1	467.35019:4933512 468.35354:1763732 469.3569:420127	70.97919:3177 76.04028:37157 81.07082:16328 83.08678:4420 83.59487:4181 85.06564:11201 93.0707:4347 95.08678:5365 99.2366:4592 107.08636:6456 109.1019:7137 119.08626:5270 121.10206:6525 133.10173:10056 135.11749:11051 145.1015:4374 147.11737:8809 149.13326:4806 158.08205:8517 159.11725:7913 161.1329:12678 161.6859:4200 163.11259:4359 173.13315:8509 175.14864:5367 177.12743:5718 189.16507:5971 191…	14264859	16048869	126169752	78998912	208307264	112736208	39870072	44676648	403921	168611	10279	9749	843.14	843.14	843.14	10258	843.14	10546	29074	24738	783180	82692	13770	843.14	11295	843.14	9172	843.14	8431	8443	8499	21790	5.64371e+07	5.98402e+07	4.86098e+07	2.61528e+07	5.42985e+07	5.48213e+07	4.41819e+07	4.95941e+07	38769824	4.6564e+07
Xanthohumol	Flavonoids	Flavones and other flavonoids	355.426	355.396	92	355.42599:253447 356.42934:0 357.4327:0		204609	5261.45	5261.45	95772	113720	5261.45	5261.45	5261.45	55702	5261.45	5261.45	56191	56537	5261.45	52779	52614	61388	65689	57640	82426	306941	301526	157981	5261.45	223957	149425	137027	164313	5261.45	344042	328111	245184	526.145	526.145	526.145	15485.2	526.145	526.145	526.145	526.145	526.145	10633.5
3-Hydroxyphloretin 2'-O-glucoside	Flavonoids	Flavones and other flavonoids	453.382	453.409	92.8	453.38184:14673870 454.38519:8131068 455.38855:2411637		1571152	2074044	1097336	1809123	1278532	2490199	1156310	1554266	474.971	474.971	11585	11315	474.971	40368	14556	19289	474.971	10384	7751	8438	474.971	474.971	6050	4750	8590	31846	20956	8781	15603	8403	9148	16381	1.25758e+07	2542281	5.10021e+06	1.86611e+06	7111468	2.89009e+06	4.38413e+06	7.02252e+06	1.74575e+06	8.73233e+06
3-Hydroxyphloretin 2'-O-xylosyl-glucoside	Flavonoids	Flavones and other flavonoids	585.522	585.523	100	585.5224:416085 586.52575:0 587.52911:0		183763	5618.96	168410	5618.96	202638	523892	293114	5618.96	91657	116261	112279	5618.96	5618.96	5618.96	5618.96	5618.96	60957	5618.96	5618.96	56190	401995	5618.96	417460	166851	131539	187914	234695	5618.96	5618.96	5618.96	5618.96	540499	28925.7	561.896	561.896	561.896	561.896	561.896	7745.75	14929.6	561.896	17046.2
Dihydroquercetin	Flavonoids	Flavones and other flavonoids	305.268	305.252	96.4	305.26797:4056152 306.27132:687235 307.27468:855819		953281	1183095	1700163	1424687	2393830	5478349	4255554	4124920	707679	841519	463814	848799	752364	732817	902080	431996	324042	341832	996129	788809	909032	757170	571393	854900	860193	342357	1137580	530231	757761	950036	963559	575147	568444	759525	1.18949e+06	1696808	2.49711e+06	580387	2.07352e+06	2967307	1.17974e+06	362846
8-Prenylnaringenin	Flavonoids	Flavones and other flavonoids	341.354	341.37	97.2	341.35406:7898538 342.35741:1450880 343.36077:401592		731.27	9753664	23176224	3378921	2282034	1501806	2402799	1329312	3296582	184454	137120	21217	15810	19541	30911	12503	10890	731.27	7313	12952	798062	358932	142972	11943	10901	52270	49214	132769	50540	138351	11544	123969	2.28353e+06	2.73599e+06	2.46351e+06	4.56667e+06	2.05188e+06	2.68543e+06	2.05419e+06	2.5346e+06	1.57379e+06	2.0207e+06
Hesperetin 3',7-O-diglucuronide	Flavonoids	Flavones and other flavonoids	655.528	655.527	100	655.52765:318708 656.531:0 657.53436:0		168058	108813	1005847	386524	38537	94128	38930	404846	117101	134378	119652	236188	41420	52113	21353	209466	125942	60019	83303	66465	185528	190178	210576	79117	114602	187493	314582	148443	88475	140189	16953	103272	10755.9	30092.5	39729	14322	43080.9	26751	30872.5	44645.4	17099.5	169.528
Naringin	Flavonoids	Flavones and other flavonoids	581.536	581.535	100	581.53558:527788 582.53893:0 583.54229:0		263523	205684	126197	141597	2915.5	121882	119606	190793	2915.5	2915.5	148472	39959	2915.5	150523	38248	107044	87694	2915.5	29155	91299	108580	233360	181318	171651	245572	125038	170650	136358	262564	209600	225045	564568	291.55	14619.9	8123.7	291.55	291.55	291.55	7657.57	15023.6	291.55	291.55
Naringin 4'-O-glucoside	Flavonoids	Flavones and other flavonoids	743.683	743.68	99.9	743.68347:602622 744.68682:0 745.69018:0		146824	9585.5	130052	9585.5	195027	9585.5	9585.5	9585.5	159244	9585.5	295554	9585.5	9585.5	9585.5	9585.5	9585.5	9585.5	186733	95855	9585.5	9585.5	156329	515050	306442	194799	491824	606196	1119126	387197	545895	183503	974666	958.55	958.55	958.55	958.55	958.55	958.55	958.55	958.55	958.55	958.55
Naringin 6'-malonate	Flavonoids	Flavones and other flavonoids	829.727	829.726	100	829.72675:1138909 830.7301:0 831.73346:0		7659.95	7659.95	193475	7659.95	154940	368748	7659.95	196375	76600	359176	111728	217053	171903	370791	7659.95	95660	115203	168697	293729	256719	666042	297441	247618	253026	216862	7659.95	406069	7659.95	194532	369721	606197	669981	121831	765.995	9388.8	765.995	9007.9	10421.6	7606.05	14446.1	765.995	765.995
Poncirin	Flavonoids	Flavones and other flavonoids	595.562	595.561	100	595.56232:695108 596.56567:0 597.56903:0		6138.14	211554	953228	6138.14	325474	193042	178512	823902	137209	75575	80666	97802	78988	150605	197946	61381	6138.14	6138.14	79984	77670	6138.14	212576	6138.14	245484	6138.14	6138.14	160914	6138.14	185939	6138.14	6138.14	175882	15742.6	613.814	16599.7	613.814	613.814	14604.4	8884.46	613.814	17155.1	613.814
Eriocitrin	Flavonoids	Flavones and other flavonoids	597.53	597.534	99.1	597.52966:23237092 598.53301:5432796 599.53637:738346		69214	37172	208710	479219	377086	278962	32385	1337.88	111650	1337.88	22290	21902	1337.88	37407	51917	13725	14576	23761	13526	13379	393996	343704	280497	251271	267187	190098	10255955	45542812	42065336	16523072	43227380	55986424	4788.9	133.788	133.788	133.788	133.788	133.788	1766.79	3399.8	133.788	133.788
Hesperetin 3'-sulfate	Flavonoids	Flavones and other flavonoids	383.332	383.342	98.6	383.33249:1156026 384.33584:340529 385.3392:226317	53.03986:1036 55.05546:5841 57.07098:2316 59.05026:3029 64.8825:980 67.05536:8656 69.07093:4845 71.08696:1206 75.14126:1013 79.05521:5713 81.07094:17890 83.08675:5847 91.05505:4471 93.0708:8565 95.08646:15496 95.12887:1089 97.10252:1380 102.80044:979 104.81001:925 105.07092:7998 105.07726:1560 107.08652:12940 109.10197:11798 119.08665:6833 121.10181:8264 123.11749:2934 131.08632:2106 133.10178:80…	1859375	8659916	12901223	9248172	11126983	2200868	11718041	6112463	356317	4924536	424318	244112	331604	374986	176649	438811	384514	668969	833987	299761	169255	395435	136893	214420	114751	205119	384543	253730	318488	205177	286628	592588	567582	1.19469e+06	4.5278e+06	2.66191e+06	4.37518e+06	927337	3890617	4805210	2976024	5.08378e+06
Hesperidin	Flavonoids	Flavones and other flavonoids	611.56	611.561	100	611.5603:347535 612.56365:0 613.56701:0		97664	453112	522674	433825	101649	130262	351349	3821.94	3821.94	3821.94	3821.94	3821.94	40555	3821.94	3821.94	91620	3821.94	38219	78606	3821.94	3821.94	3821.94	3821.94	3821.94	98716	170266	120695	131149	353438	167908	190683	167854	19453.6	15053.3	382.194	15662.8	382.194	62733.4	382.194	382.194	382.194	382.194
5,6-Dihydroxy-7,8,3',4'-tetramethoxyflavone	Flavonoids	Flavones and other flavonoids	375.338	375.341	99.6	375.33826:2149698 376.34161:612039 377.34497:69413	50.28476:1218 53.03955:1775 55.05528:10051 57.07111:2573 62.18744:1957 65.03945:1323 67.05524:15520 68.05056:1837 69.07092:9301 70.06603:2325 72.08176:110408 79.05518:13989 81.07073:14677 84.04479:1898 86.80842:1413 89.70609:1547 91.0551:18653 93.07077:10621 95.06114:18869 95.08647:8411 96.06445:4923 98.06094:3527 105.07055:10675 105.07663:1717 107.0863:6830 109.10197:3663 109.65591:1774 112.0874…	4121716	2243677	23558152	11734575	32190622	28007914	855015	4241282	484959	110804	139518	22039	44125	63336	20877	17273	14575	9528	56175	10571	350376	106693	10399	5411	5393	4124	5782	5208	412.388	7395	5755	412.388	5.60391e+06	6.31159e+06	6.15362e+06	9024052	5.90071e+06	10202084	6.33398e+06	10678148	1.98981e+06	6.89113e+06
6-Hydroxyluteolin	Flavonoids	Flavones and other flavonoids	303.254	303.236	96	303.25372:2496175 304.25707:569998 305.26043:817437	55.05533:4185 57.03472:2988 57.07094:48228 63.49743:1775 67.05528:13110 69.07085:3600 71.08666:14827 81.07078:6143 83.71096:2160 85.06491:1754 95.08659:10736 100.60947:2123 109.10167:3409 114.22193:1673 161.29672:1941 216.38559:1842 253.5132:2150 285.24411:3604	13717820	7262050	30914624	4588194	17217422	13321200	3936092	3443254	30360	46435	82507	134181	2907.37	308018	204626	86925	170686	111083	338235	247873	49757	193353	314764	134399	288933	79241	142428	29074	54169	35926	123976	61284	2.72555e+06	5.1464e+06	5.14002e+06	3.86371e+06	7.31619e+06	2521589	4.14789e+06	5.27829e+06	3.01748e+06	5.82306e+06
Apigenin	Flavonoids	Flavones and other flavonoids	271.226	271.237	98.8	271.22644:1749049 272.22979:284958 273.23315:387292		400630	671806	2011631	1101527	932173	758184	262481	486967	249018	367161	211965	404318	411291	280645	195290	137541	146009	362353	93233	240544	159177	204892	253697	189654	106240	171287	217746	222263	270841	677056	412504	496607	672690	665471	411756	415694	778185	241045	421954	437747	406162	770193
Apigenin 6,8-C-arabinoside-C-glucoside	Flavonoids	Flavones and other flavonoids	565.465	565.492	93.1	565.46478:1362017 566.46813:952060 567.47149:0		4966.22	4966.22	4966.22	4966.22	4966.22	4966.22	4966.22	4966.22	65953	4966.22	4966.22	4966.22	4966.22	4966.22	4966.22	4966.22	4966.22	4966.22	4966.22	49662	1316864	604028	447105	1297568	2346358	1014481	1335084	2253030	476798	765680	515953	586941	496.622	496.622	496.622	496.622	496.622	496.622	4986.71	496.622	9476.8	496.622
Apigenin 7-O-diglucuronide	Flavonoids	Flavones and other flavonoids	623.495	623.485	99	623.495:372974 624.49835:0 625.50171:0		149830	325941	342616	81592	5774.7	272299	57747	5774.7	156570	5774.7	5774.7	5774.7	5774.7	109433	61865	5774.7	5774.7	5774.7	110217	5774.7	219845	135631	138879	150690	5774.7	418570	313148	152387	143288	5774.7	368317	5774.7	27854.9	577.47	577.47	9369.3	577.47	577.47	6184.48	11791.5	577.47	577.47
Chrysin	Flavonoids	Flavones and other flavonoids	255.233	255.238	99.2	255.23282:6761370 256.23617:1446145 257.23953:0		21876042	4022510	5202694	5271120	4544894	6135348	1735726	2114164	282399	267647	500166	725780	194762	393062	513673	736716	400311	522634	795103	558416	260892	529238	219635	271826	251150	550278	463423	534918	320072	219688	537425	470395	4.62613e+06	5597284	5.36066e+06	2.77657e+06	6.16419e+06	4.73295e+06	1.22656e+06	1.26536e+06	1.18776e+06	2.91501e+06
Luteolin	Flavonoids	Flavones and other flavonoids	287.238	287.236	99.2	287.23776:2205627 288.24111:420442 289.24447:344639		732034	518068	1805691	1232839	2123480	4763122	2698064	2308727	38774	18946	37278	15297	30989	41662	39276	35677	35910	13732	82904	12360	40435	7423	17256	7822	50424	31394	62394	742.281	742.281	742.281	24460	21843	311038	748110	858274	692373	942628	397831	1.79625e+06	823420	2.76908e+06	916928
Luteolin 7-O-(2-apiosyl-6-malonyl)-glucoside	Flavonoids	Flavones and other flavonoids	667.544	667.538	99.6	667.54437:1790755 668.54772:0 669.55108:0		10973.7	10973.7	383664	10973.7	10973.7	345236	10973.7	211612	115144	145239	278808	243000	10973.7	462481	10973.7	109737	636446	628256	194101	239634	362745	739365	226815	10973.7	1915575	262150	250520	437427	10973.7	313169	337609	379311	1097.37	1097.37	1097.37	1097.37	1097.37	1097.37	47559.8	94022.3	1097.37	1097.37
Luteolin 7-O-(2-apiosyl-glucoside)	Flavonoids	Flavones and other flavonoids	581.503	581.492	98.8	581.50269:2593897 582.50604:0 583.5094:0		238651	7284.2	5307660	7958132	9748808	4078771	489137	1173451	7284.2	7284.2	106825	7284.2	113986	72842	7284.2	7284.2	7284.2	90342	7284.2	7284.2	2528899	5295142	4661583	720145	268836	1284207	6961820	1753350	4007054	3962617	866865	1200434	42100.2	16823.2	20995.6	728.42	14791.5	728.42	16524.1	32319.8	728.42	728.42
Luteolin 7-O-glucoside	Flavonoids	Flavones and other flavonoids	449.339	449.377	87.7	449.33942:1180834 450.34277:311180 451.34613:170864	50.27163:1089 53.92337:1267 55.05533:12872 67.05534:1692 68.75449:1213 69.07099:1916 70.06621:3102 72.08176:162578 76.04033:14075 79.05529:1299 81.07098:12927 84.04523:1384 84.08157:1389 85.0658:1564 86.09733:122887 91.05508:2835 93.07073:4263 95.08642:6984 102.05599:1265 105.07063:3849 107.08642:6246 109.10163:3751 110.0716:1443 112.82385:1176 119.08604:6217 120.08137:22838 121.10172:6289 123.11…	1861470	1960169	14972611	9177466	20581466	22480950	5700500	9317373	2622.88	2622.88	2622.88	2622.88	2622.88	2622.88	2622.88	26229	2622.88	2622.88	2622.88	2622.88	2622.88	2622.88	70280	2622.88	2622.88	2622.88	2622.88	2622.88	2622.88	44465	2622.88	2622.88	7.23934e+06	7.34769e+06	4.03525e+06	6.56089e+06	7.5671e+06	7093948	7.17113e+06	6.82963e+06	7512632	7.54808e+06
Nobiletin	Flavonoids	Flavones and other flavonoids	403.402	403.395	99.2	403.4025:1009908 404.40585:0 405.40921:0		8002	8002	8002	8002	8002	8002	8002	117276	82036	146079	8002	8002	8002	8002	8002	80020	8002	187276	8002	8002	955251	369173	1072199	1780216	1822127	755842	535813	1278184	245543	378157	1424204	290409	43941.4	800.2	800.2	800.2	23768.9	800.2	800.2	800.2	800.2	800.2
Tetramethylscutellarein	Flavonoids	Flavones and other flavonoids	343.341	343.343	99.4	343.3414:4169976 344.34475:591868 345.34811:0		167418	1480528	1929508	352920	1232694	829349	981016	313258	923.027	923.027	923.027	78836	923.027	48751	44885	13942	31521	56692	13647	68547	93779	132783	26351	88797	19985	52670	49089	83385	9230	69480	89696	33668	78749.6	169604	128652	1.05354e+06	942591	992598	231925	202408	261442	278687
Chrysoeriol 7-O-(6''-malonyl-glucoside)	Flavonoids	Flavones and other flavonoids	549.403	549.45	82.3	549.40302:5726125 550.40637:2033656 551.40973:383514	50.17063:2858 50.33094:2976 51.74125:2876 52.32798:2833 60.05664:9636 63.79279:3861 70.0662:25874 72.08179:6828 85.06555:4102 112.08112:3381 112.0874:18381 114.1032:9957 115.08755:20674 116.07116:18208 117.98064:3361 121.10165:3719 128.11562:3364 130.0977:4119 147.11694:4039 149.13329:5309 158.09294:57748 161.13301:9249 175.1198:79903 175.14761:3827 178.55214:3409 201.1656:4823 215.17986:3253 321…	13793507	10066568	65445044	42853432	91227040	87500280	33270588	32646862	2044.75	2044.75	2044.75	2044.75	2044.75	2044.75	2044.75	2044.75	2044.75	69503	93286	2044.75	123208	29097	32816	2044.75	20447	20934	2044.75	2044.75	67395	143528	2044.75	27269	8.0946e+07	7.86087e+07	8.17764e+07	8.17412e+07	7.9567e+07	8.02711e+07	8.25946e+07	8.62823e+07	78906976	77454016
Chrysoeriol 7-O-glucoside	Flavonoids	Flavones and other flavonoids	463.391	463.404	98.4	463.39111:8731299 464.39446:2999346 465.39782:294520	55.05517:6079 61.59231:5779 62.85767:5316 63.2238:6616 70.06615:21811 72.08183:426538 81.07076:26121 85.06569:8675 89.10845:41800 93.07074:15590 95.0869:15276 100.07657:12183 105.07061:9375 107.08635:8093 109.10191:7267 119.08619:9478 121.10215:16823 126.0921:46424 128.10779:9732 133.10175:26608 135.11725:19257 145.10135:13634 147.11765:16355 149.13358:16379 154.12341:21364 159.11729:15100 159.61…	11827313	7325236	74860992	45112932	133250216	120516256	47260096	49030416	2028.74	2028.74	2028.74	2028.74	2028.74	2028.74	2028.74	2028.74	2028.74	2028.74	2028.74	2028.74	118354	26330	62007	71935	33390	2028.74	20287	25253	24188	59059	34183	26406	3.65734e+07	2.1165e+07	3.69041e+07	3.75342e+07	3.62067e+07	3.85496e+07	2.85187e+07	2.01428e+07	3.68946e+07	3.71764e+07
Diosmin	Flavonoids	Flavones and other flavonoids	609.542	609.545	99.9	609.54218:460872 610.54553:0 611.54889:0		197455	3749.74	426488	377894	170966	297656	124294	3749.74	57507	426640	228600	160757	80892	237247	187421	37497	100426	85273	337725	196320	209361	239376	286191	376451	385051	153128	91010	534394	281980	3749.74	112183	144105	30886.6	7725.7	374.974	17240.4	374.974	374.974	374.974	374.974	374.974	374.974
Luteolin 7-O-glucuronide	Flavonoids	Flavones and other flavonoids	463.318	463.36	85.2	463.31863:4574722 464.32198:1171594 465.32534:395950	53.55558:1186 53.61511:1223 55.05523:1989 57.90391:1400 59.96293:1285 67.05508:2457 70.06614:5996 72.08176:13231 76.04033:19245 79.05529:2207 81.07098:9502 84.0815:2752 85.06564:4933 86.0974:8610 91.05505:2814 93.07082:9376 95.08645:9221 98.82545:1694 100.07714:1496 105.07086:5634 107.08633:9446 109.102:5212 117.07045:4011 117.27662:1609 119.08627:5241 120.08141:11087 121.10182:8261 123.08099:330…	52527072	6089838	36454928	32064134	74578000	70834608	30235712	26321562	1597.84	1597.84	1597.84	22466	29451	105755	1597.84	1597.84	1597.84	1597.84	15978	19426	246802	441070	149646	593087	283113	508300	73239	49820	88415	97523	268030	280168	21346176	2.206e+07	2.29517e+07	21943304	2.15659e+07	2.19851e+07	2.1962e+07	22315624	2.16084e+07	2.14456e+07
2',7-Dihydroxy-4',5'-dimethoxyisoflavone	Flavonoids	Flavones and other flavonoids	315.274	315.289	97.6	315.27362:1919710 316.27697:0 317.28033:0		2909146	2584364	1747424	690128	4338686	5324346	1333372	829930	191661	126940	243644	11320	17019	26944	67183	22128	44022	25012	27059	46822	103619	26643	123766	9238	24920	12119	85203	15887	25686	48220	55811	127227	534662	737884	662646	893989	996701	575885	884029	841310	926747	1.06287e+06
2-Dehydro-O-desmethylangolensin	Flavonoids	Flavones and other flavonoids	257.227	257.253	93.4	257.2269:5031980 258.23025:608537 259.23361:0		2162200	2225053	15290033	8074289	4200478	3171270	18298126	30297816	24532	12923	106580	92038	74018	88026	32677	124134	35388	38958	49832	24891	44537	27790	55599	71125	105944	96140	15772	40048	30121	46420	59246	53329	1.17064e+06	860462	587552	743409	849075	2.40459e+06	1.74245e+06	1959246	1.52565e+06	1.31186e+06
2'-Hydroxyformononetin	Flavonoids	Flavones and other flavonoids	285.243	285.263	95.4	285.24323:1746838 286.24658:289556 287.24994:180895	50.92932:814 52.60646:955 53.0032:1781 55.05525:4834 57.02629:937 57.03458:7938 57.07094:21204 65.38965:966 67.05526:5316 69.07092:4185 71.08646:5906 81.07082:4094 85.10197:2197 93.0814:1258 95.08625:3533 96.99429:1129 109.10185:1518 214.08258:1053 237.09694:1135 243.74135:1219 285.24448:5887	4611959	12675132	13745144	2600470	17874470	16090600	8197198	9364868	38261	16664	239054	1595417	25850	40266	75581	50612	25341	59035	64495	189077	71755	92294	120347	80787	43297	34173	10801	6910	19123	31212	30258	26543	2.4656e+06	6.85688e+06	1.77922e+06	6.4958e+06	5.82013e+06	4.6582e+06	4.99353e+06	2.20161e+06	7785448	1.27087e+07
3'-O-Methylviolanone	Flavonoids	Flavones and other flavonoids	331.336	331.332	99.6	331.33624:699953 332.33959:0 333.34295:0		229770	12380.8	12380.8	12380.8	12380.8	12380.8	12380.8	143808	12380.8	123808	12380.8	12380.8	12380.8	12380.8	12380.8	12380.8	12380.8	12380.8	12380.8	12380.8	12380.8	624575	340469	524853	322824	489114	12380.8	12380.8	448291	576499	456652	12380.8	36543.4	1238.08	1238.08	1238.08	1238.08	1238.08	1238.08	1238.08	1238.08	1238.08
Daidzein 4'-O-glucuronide	Flavonoids	Flavones and other flavonoids	431.328	431.362	90	431.32819:830174 432.33154:136164 433.3349:103068	65.82636:1959 69.07087:5365 70.06615:5067 72.98608:1921 73.04059:2191 75.48047:2226 76.04017:6401 80.63232:1880 84.08166:4427 86.09731:68995 93.07061:2154 94.45876:2181 95.08663:2390 96.0816:5196 98.09707:2273 105.07056:2726 112.07729:2151 113.10824:2630 118.06592:3273 119.08566:4087 120.08154:2516 130.0657:45802 132.08133:34166 141.10292:22093 142.06584:4546 143.11838:6701 144.08134:54094 144.09…	4922009	6647581	1282467	1360346	2258801	1153382	1850505	5195294	2689.81	2689.81	2689.81	2689.81	2689.81	2689.81	2689.81	2689.81	2689.81	2689.81	2689.81	2689.81	39029	2689.81	42217	2689.81	26898	2689.81	45717	2689.81	2689.81	36195	2689.81	2689.81	720377	453855	958319	2.27823e+06	1.05173e+06	986820	1.87364e+06	1.27468e+06	2.4726e+06	1.21149e+06
Formononetin 7-O-glucuronide	Flavonoids	Flavones and other flavonoids	445.42	445.388	91	445.41971:231476 446.42306:0 447.42642:0		111805	4341.41	156444	198504	4341.41	115939	4341.41	4341.41	4341.41	4341.41	4341.41	54799	4341.41	43414	51558	4341.41	4341.41	4341.41	4341.41	4341.41	165807	110626	117590	139581	148051	129065	4341.41	269801	124980	4341.41	141090	440589	434.141	434.141	434.141	434.141	7296.4	434.141	3671.37	6908.6	434.141	8851.4
Glycitein 4'-O-glucuronide	Flavonoids	Flavones and other flavonoids	461.375	461.388	98.5	461.37543:2091925 462.37878:705750 463.38214:96473	50.71397:952 66.96399:975 67.0552:1278 70.0661:2940 72.08183:61745 84.04545:1403 85.06564:4013 85.18958:1166 86.09772:2515 87.44729:1117 89.10806:3673 95.08638:3212 96.08146:1335 98.86887:1163 105.07044:1393 106.65027:1053 107.08633:1239 117.17335:1075 120.78605:1230 121.10185:2021 126.09163:1267 130.04991:1503 145.10159:1413 147.11716:1912 159.11746:2315 161.13336:1153 162.35628:1063 225.16493:1…	23593136	2720930	5947976	1675022	28256322	13275713	11381901	10800888	21756	1750.01	1750.01	1750.01	1750.01	1750.01	1750.01	1750.01	1750.01	1750.01	1750.01	1750.01	28581	27926	1750.01	1750.01	1750.01	17500	1750.01	1750.01	22263	1750.01	1750.01	29926	4504720	7179944	2054736	5068096	7.6656e+06	9.12225e+06	6.01321e+06	7.65161e+06	4.37481e+06	9.63024e+06
Irilone	Flavonoids	Flavones and other flavonoids	299.259	299.247	97.8	299.25882:2798540 300.26217:688488 301.26553:54112	55.05533:11998 57.06823:3453 57.07088:29678 57.0735:2170 59.45728:1556 60.1408:1353 65.03965:1817 66.83356:1573 67.05524:11578 69.07083:8273 71.08649:16017 76.8204:1588 79.05497:5868 81.07084:16716 83.08635:3885 87.50858:1709 93.07072:2930 95.08641:7229 97.10186:2742 98.70496:1848 105.07068:2778 108.92268:1935 109.10203:2149 119.08591:2145 141.12776:2419 147.19046:1819 213.16406:2051	40778980	15699386	58206436	4262206	33413204	22531302	6631107	6154708	25838	63486	810141	351808	198183	197367	407077	540771	255373	860632	585051	474123	272099	125103	81856	277742	120032	266728	121693	107986	36601	138147	182679	252758	7.60119e+06	4.63651e+06	3.30768e+06	4125658	4197590	1573044	3.73588e+06	2197865	5.2739e+06	1.29008e+07
Pseudobaptigenin	Flavonoids	Flavones and other flavonoids	283.247	283.248	99.7	283.24713:809477 284.25048:96440 285.25384:356206		1735406	820706	634239	348205	974411	276989	990529	328268	3399512	1369548	839376	439242	518137	543567	867855	305774	534591	496335	564379	843316	579188	1865582	2923876	1520276	3283666	1261871	4348670	5296959	2773532	4012089	3972978	4584688	39388.5	73664.4	175166	188054	320698	249604	175595	211607	139582	241404
Sativanone	Flavonoids	Flavones and other flavonoids	301.294	301.306	98.3	301.29404:4092348 302.29739:325669 303.30075:0		323137	2168812	12346547	1118973	7179838	3881897	3289369	1442302	42899	519.777	14966	10881	8566	10768	23289	29264	11901	31219	37407	53204	78959	8241	5257	11414	10072	5198	15687	519.777	25577	11553	17604	6712	1.81705e+06	1.94183e+06	497726	1.66841e+06	2.27221e+06	765001	673010	1.04104e+06	304984	2094200
6''-O-Acetylglycitin	Flavonoids	Flavones and other flavonoids	489.446	489.441	99.8	489.44473:344520 490.44808:0 491.45144:0	52.0369:22032 69.07092:278982 70.06617:79625 70.38534:26490 72.08186:64848 76.07483:30268 86.09737:5661939 87.10072:71302 112.25562:28660 132.10263:115062 179.13525:24123 199.18144:50673 201.12425:43526 221.81659:28561 229.12029:35305 245.18687:844923 358.16354:27595	5183.19	782250	451391	668609	273031	893124	151522	615124	78145	155840	148886	65113	5183.19	5183.19	79947	5183.19	5183.19	127208	51832	115818	634470	471137	752840	153335	366517	794516	1568972	204852	680483	872129	286629	5183.19	19861.7	518.319	518.319	518.319	518.319	518.319	22912.8	45307.2	518.319	22832.7
6''-O-Malonylgenistin	Flavonoids	Flavones and other flavonoids	519.381	519.424	85	519.38165:6457478 520.385:2418012 521.38836:320848	63.58829:3185 66.94627:2805 70.06605:2937 74.17403:3332 77.63181:2981 84.05112:2891 84.08173:362787 85.06574:7600 86.77544:3034 95.08649:6128 101.10821:6669 112.23181:3847 121.10137:4313 129.10283:209512 130.08687:197613 147.1134:187553 159.1181:9054 185.13399:3438 211.14929:12922 229.15805:3823 237.16394:7133 251.1826:3698 255.17528:4207 319.2457:16681 337.25415:15079 421.08966:3593 501.36935:19…	75829560	4804912	45065876	39851788	88110680	88571112	39496624	37924864	2373.94	2373.94	2373.94	2373.94	2373.94	2373.94	2373.94	2373.94	2373.94	30145	2373.94	2373.94	83366	40209	23739	51358	44944	27114	54368	30729	58123	2373.94	54975	2373.94	38368176	3.59863e+07	3.89589e+07	3.90361e+07	3.80213e+07	3.94346e+07	4.06974e+07	4.271e+07	3.86848e+07	4.10009e+07
Glycitin	Flavonoids	Flavones and other flavonoids	447.395	447.404	98.9	447.39484:767448 448.39819:1437718 449.40155:0		30257.2	332089	30257.2	30257.2	30257.2	30257.2	30257.2	30257.2	30257.2	30257.2	30257.2	30257.2	30257.2	30257.2	30257.2	30257.2	30257.2	384965	30257.2	30257.2	543048	302572	348949	30257.2	508974	322198	1331717	30257.2	939436	30257.2	30257.2	384787	3025.72	3025.72	3025.72	3025.72	3025.72	3025.72	3025.72	3025.72	3025.72	3025.72
Isorhamnetin 4'-O-glucuronide	Flavonoids	Flavonols	493.366	493.386	95.8	493.36548:1941667 494.36883:435055 495.37219:110978	53.25203:1335 69.94006:1269 70.4082:1369 72.67059:1293 76.04034:5632 85.45572:1671 87.54623:1468 147.11717:1964 159.1172:2104 181.9796:2324 211.14775:1780 281.34448:1805 291.20874:1901 337.25363:4195 355.26642:2755 430.29315:7208 439.78406:1560 448.30856:5362 493.36594:21293	1612083	769656	2445763	1296322	6885497	5087931	9858018	18148360	32014	854.948	854.948	854.948	854.948	854.948	854.948	854.948	854.948	854.948	854.948	854.948	8549	854.948	854.948	854.948	854.948	854.948	854.948	854.948	854.948	854.948	854.948	854.948	115872	147667	223329	252987	184542	111280	239578	171135	308020	99425.4
Jaceidin 4'-O-glucuronide	Flavonoids	Flavonols	537.392	537.439	82.1	537.39203:4342368 538.39538:1483152 539.39874:230506	58.09996:2477 67.0553:3823 67.53758:2495 67.6136:2394 70.06631:3530 81.07106:4458 84.08175:190583 85.06559:4817 86.09717:3698 101.10831:5089 105.51906:2729 121.10214:3306 129.10287:113299 130.07715:6266 130.08691:103296 147.11343:106730 152.44644:2680 159.1174:6331 161.13347:6090 173.13339:7005 175.11292:6076 175.14972:4097 185.13295:4889 199.1485:5858 211.14806:3251 213.16429:5362 223.15001:3456…	4434616	3379632	27934206	22691750	56893192	55188220	24350542	25397458	2933.06	2933.06	2933.06	2933.06	2933.06	2933.06	2933.06	2933.06	73834	164460	2933.06	163393	2933.06	2933.06	29419	125069	35914	2933.06	44109	72950	97813	103075	2933.06	29331	5.28655e+06	4.88376e+06	5.17567e+06	5.15913e+06	4.98698e+06	5.05763e+06	5.15523e+06	5.39238e+06	4918072	4.96956e+06
Kaempferide	Flavonoids	Flavonols	300.262	300.255	98.6	300.26242:3618837 301.26577:545150 302.26913:0		4469786	3532104	6778196	1384477	5323836	4650306	914608	1353488	324651	86544	16799	10545	29598	60470	36671	29653	11691	10216	16056	42389	21337	25182	14780	7822	30659	50733	37890	782.206	10652	9491	21653	25892	372864	201618	140110	567804	228375	169502	149130	199687	98571.8	499670
Kaempferol 7-O-glucoside	Flavonoids	Flavonols	448.326	448.369	84.2	448.32544:2240328 449.32879:695426 450.33215:0	55.05523:4987 58.47742:1017 60.04533:1036 65.41563:1095 67.0552:5143 69.07085:2150 70.06609:3317 76.04012:37816 79.05506:3653 81.07071:17567 83.05001:1534 83.08619:4989 84.04527:1591 85.06548:5011 86.09704:3505 86.21721:1191 91.05483:6636 93.07067:10031 95.08611:10370 97.102:1515 105.06516:1289 105.0707:16403 107.08623:11282 109.10196:7655 111.08102:1737 112.07616:1889 117.07034:2997 119.086:1591…	13048246	23304006	8265904	2212754	20243152	22552486	2555019	13326978	1985.66	1985.66	28023	110087	65786	114988	1985.66	1985.66	24282	1985.66	1985.66	1985.66	1985.66	19857	50340	109628	58159	102139	21027	1985.66	32836	23076	1985.66	33849	1.01606e+06	579400	1.29619e+06	550225	972994	668017	899133	1.01956e+06	778708	630331
Myricetin	Flavonoids	Flavonols	319.243	319.235	99.3	319.2431:5096254 320.24645:1259095 321.24981:336410	53.67992:2218 55.05531:8517 67.05538:12153 69.07097:4372 72.79997:2277 73.46591:2552 73.4971:2546 79.05523:8478 81.0708:18471 83.08654:3396 84.68179:2386 85.20118:2755 91.0552:11976 91.81824:2834 93.0708:11335 95.08607:13496 98.13936:2405 105.07071:12202 107.08627:8206 109.10165:5087 117.07072:8781 119.08601:10529 129.07031:9585 131.08632:9432 133.10135:4187 142.07835:3655 143.08604:5681 144.0944…	22546120	2725640	8572215	2444652	5735459	17284968	39937452	37399076	43102	11413	27424	14490	14114	29911	27580	31095	11321	44673	9617	879.625	879.625	15406	23165	41438	50718	32599	67551	37422	30058	55606	8796	879.625	910075	839671	948688	185045	871768	1.78602e+06	1.1587e+06	1.78434e+06	533060	2.15621e+06
Myricetin 3-O-arabinoside	Flavonoids	Flavonols	451.354	451.35	99.4	451.35422:7969426 452.35757:2570739 453.36093:581445	58.09347:4928 67.0553:6203 76.04023:82369 79.83855:5687 81.07076:18643 85.0657:17298 92.58922:6180 93.07056:11921 95.08628:19107 105.07034:9746 107.08624:17468 109.10192:18652 117.5968:5393 118.05532:6326 119.40336:5946 121.10169:16733 123.11748:8824 124.55458:5395 133.10176:14814 135.11774:30822 145.10201:8233 147.11752:17779 149.13301:18399 150.75793:5645 151.11258:7765 159.11723:14747 161.1328…	5515474	6594488	19619634	46440340	128662672	127475760	3140966	1271002	25292	609.383	130957	24473	34955	33193	22915	30710	609.383	9405	7628	609.383	609.383	609.383	609.383	25613	36423	22734	6094	13226	609.383	609.383	609.383	609.383	604718	2.50326e+06	2.17212e+06	1.57658e+06	540837	1.686e+06	1500179	1.73652e+06	1.26384e+06	280974
Patuletin 3-O-(2''-feruloylglucosyl)(1->6)-[apiosyl(1->2)]-glucoside	Flavonoids	Flavonols	965.824	965.826	99.9	965.82367:905168 966.82702:0 967.83038:0		10322.6	10322.6	10322.6	10322.6	10322.6	10322.6	108597	112086	103226	236650	1931070	119237	10322.6	10322.6	285672	10322.6	10322.6	653413	146994	122471	300836	10322.6	260601	10322.6	443376	10322.6	10322.6	10322.6	10322.6	313539	472270	237282	206.452	206.452	206.452	206.452	11220.1	206.452	206.452	206.452	206.452	206.452
Quercetin 3-O-(6"-malonyl-glucoside)	Flavonoids	Flavonols	551.41	551.422	98.4	551.40973:1062422 552.41308:0 553.41644:0		290227	5072.34	5072.34	196577	5072.34	223214	102972	5072.34	5072.34	5072.34	61854	67737	62730	68069	78571	89794	73386	5072.34	75463	50723	5072.34	5072.34	216977	5072.34	122853	138226	5072.34	628087	160503	1410525	122108	160756	101.447	101.447	101.447	2879.96	2512.74	3479.38	1949.36	3797.28	101.447	101.447
Quercetin 3-O-(6"-malonyl-glucoside) 7-O-glucoside	Flavonoids	Flavonols	713.565	713.563	100	713.56451:588071 714.56786:0 715.57122:0		395649	254203	655321	290805	1147253	942786	292034	354563	134542	261651	53717	57856	161557	91282	5371.69	85916	76013	192122	5371.69	112871	545179	854899	159835	283785	152629	824617	479522	186864	178224	143546	387928	281106	3055.6	1780.82	4888.8	107.434	3937.86	1983.76	8046.71	12028.9	4064.52	107.434
Quercetin 3-O-(6''-acetyl-galactoside) 7-O-rhamnoside	Flavonoids	Flavonols	653.557	653.554	99.9	653.55743:1738777 654.56078:818816 655.56414:0		13016.4	350464	13016.4	324353	13016.4	13016.4	239737	181805	499204	13016.4	266627	402582	13016.4	137166	130164	13016.4	13016.4	564798	182020	665866	13016.4	342508	233926	172963	13016.4	13016.4	13016.4	2161746	13016.4	13016.4	13016.4	419712	260.327	260.327	260.327	260.327	260.327	6418.26	2216.34	260.327	4172.36	260.327
Quercetin 3-O-rutinoside	Flavonoids	Flavonols	611.512	611.518	99.7	611.51202:343389 612.51537:0 613.51873:0		110714	1936.07	1040777	826528	468603	168366	208042	1936.07	76684	177059	80885	86026	160375	189107	141015	108482	219334	217851	25578	96121	113382	386357	88757	327792	161788	104666	109241	235508	429504	353353	165109	129432	2188.46	1498.88	679.88	38.7213	498.6	38.7213	1784.83	2395.52	1174.14	1025.18
Quercetin 3-O-xyloside	Flavonoids	Flavonols	435.334	435.35	97.4	435.33487:9820790 436.33822:2377769 437.34158:378746	55.05534:11553 55.98612:4916 56.6425:5303 59.54153:5492 60.05672:59286 67.05526:43048 69.0708:14997 70.06622:310895 71.0502:17378 71.39031:6185 72.08173:29439 73.96722:6046 74.02466:8568 79.05522:34177 81.07095:55429 91.0551:13805 93.07095:47753 95.08652:32619 97.07698:16064 104.19378:6150 105.07069:13499 107.08641:31711 109.10178:22326 112.08766:77845 113.07179:6467 114.10313:19804 115.08744:395…	125155496	4954592	106591816	16237856	146624448	79842216	85437056	46016572	506.611	506.611	506.611	25068	88300	121595	506.611	14404	9070	30361	71060	120716	506.611	506.611	5470	506.611	15986	10286	5066	6236	506.611	506.611	5451	506.611	3.5153e+06	1.31915e+06	2.16437e+06	2.48524e+07	1.74735e+07	2.38159e+07	4.49235e+06	7.62161e+06	1.36309e+06	1.53363e+06
Spinacetin 3-O-(2"-p-coumaroylglucosyl)(1->6)-[apiosyl(1->2)]-glucoside	Flavonoids	Flavonols	949.825	949.827	100	949.82544:1619817 950.82879:0 951.83215:0		17508.1	273448	17508.1	17508.1	3390414	331254	17508.1	193261	919857	610100	872748	551406	291774	218399	969932	1402535	634747	251381	400377	1485847	1006561	311088	205668	440902	337203	175081	703036	936691	950972	414188	17508.1	17508.1	350.163	350.163	350.163	350.163	350.163	15225.1	5654.74	10959.3	350.163	350.163
5,3',4'-Trihydroxy-3-methoxy-6:7-methylenedioxyflavone 4'-O-glucuronide	Flavonoids	Flavonols	521.396	521.396	100	521.39642:19181560 522.39977:5934718 523.40313:1111785	53.94762:7668 61.69894:8439 79.61057:9713 81.07076:32797 83.71178:9626 84.08169:454113 85.06566:23571 85.50405:8827 87.93742:9508 93.07124:13318 95.08632:25382 105.07046:27216 107.08615:21885 109.1016:12839 119.08614:16429 121.10195:16889 128.07072:15236 129.10274:298928 130.08673:269429 131.08586:9694 133.10197:19604 135.11716:35816 143.08556:10561 145.1013:23942 147.11313:221775 149.13293:36614…	123885736	10825379	89885936	68736400	160393536	157853856	76598608	76055736	2271.6	2271.6	2271.6	2271.6	27440	2271.6	2271.6	2271.6	2271.6	48424	2271.6	2271.6	2271.6	29061	23247	24537	22716	2271.6	70290	23978	2271.6	2271.6	58681	39396	1.26266e+07	1.1887e+07	1.26171e+07	1.27585e+07	1.23449e+07	1.26356e+07	1.26671e+07	1.33028e+07	1.20315e+07	1.25766e+07
Isorhamnetin 3-O-glucuronide	Flavonoids	Flavonols	493.402	493.386	97.7	493.4017:1012947 494.40505:457953 495.40841:0	59.37339:985 69.07093:2596 70.06588:1307 70.30139:915 72.82065:1096 75.43657:1138 84.08161:2701 85.06544:1477 86.09736:62526 93.07084:1219 95.08635:1206 103.12393:15112 105.07118:1931 120.08131:1662 121.10161:1483 133.10196:1835 133.46303:1133 147.11765:2227 159.11734:2021 161.1328:2352 168.13882:1534 169.10188:1398 173.13289:1150 185.16608:1344 199.14885:1924 213.16528:1486 215.72458:1355 267.16…	1474802	1008323	6525077	4695247	13430019	12744828	6257903	5659640	2366.92	2366.92	2366.92	2366.92	2366.92	2366.92	2366.92	2366.92	2366.92	2366.92	2366.92	2366.92	33792	2366.92	2366.92	2366.92	42291	34789	36749	2366.92	27009	25602	2366.92	23669	381060	439662	839568	493207	425722	543425	465490	502011	428969	503355
Isorhamnetin 7-O-rhamnoside	Flavonoids	Flavonols	479.386	479.403	97.3	479.38629:1400249 480.38964:416841 481.393:89946	56.6731:1229 65.27276:1134 66.36816:1019 70.06615:4377 72.08183:65051 75.48491:1088 81.07072:2192 84.04528:1033 85.06573:2365 88.03999:1189 89.10822:7664 93.07098:1152 95.0863:1107 95.89414:1038 100.077:1362 105.07025:1219 107.08666:1474 107.63052:1149 119.08609:1851 121.10149:1255 126.09192:2884 127.92607:1263 131.0864:2030 133.10197:2372 135.11719:1451 137.04645:2021 147.11743:2107 154.1237:234…	19836662	2630581	13446703	9850733	24041552	23319100	8733589	7575326	4072.3	4072.3	4072.3	4072.3	4072.3	4072.3	4072.3	53635	4072.3	4072.3	54188	4072.3	4072.3	57530	4072.3	4072.3	131600	40723	4072.3	4072.3	4072.3	4072.3	4072.3	4072.3	1.47567e+06	1.50824e+06	1.52771e+06	1.56775e+06	1.5803e+06	1.0337e+06	1.54406e+06	1.6006e+06	1.48752e+06	1.53134e+06
Kaempferol 3-O-(6''-acetyl-galactoside) 7-O-rhamnoside	Flavonoids	Flavonols	637.581	637.555	93.9	637.58026:6501062 638.58361:131847 639.58697:0	200.08681:3040 200.10281:8457 201.12439:8505 203.06746:19107 203.08366:3409 203.11839:10615 209.10387:6559 209.14073:7873 211.14455:8371 213.09885:37760 215.13945:3748 216.13568:5495 219.07933:3238 226.11905:6053 230.11095:4213 230.12999:32163 230.14975:5597 231.11102:53469 231.13359:4413 232.11575:25800 233.11931:13473 233.16585:4979 234.1246:7492 235.12059:7602 237.13496:9654 243.13266:3502 247…	3059094	2453415	57135352	19498848	55737468	12435475	4206249	1238274	1116055	626457	303307	115310	402989	378647	145611	192134	35033	325677	270452	39198	16624167	13708179	18630008	8048106	8478506	1974647	14063777	21852488	7127080	27352816	62460392	31691482	6540.64	3341.8	5502.84	1905.36	959.28	701.36	9741.09	14187.8	5294.4	1193.74
Myricetin 3-O-galactoside	Flavonoids	Flavonols	481.328	481.376	82.3	481.32907:6553897 482.33242:2577175 483.33578:806930	52.31693:5576 62.46392:4692 76.04029:104857 81.071:9983 85.06578:21783 86.60089:5197 87.44247:5119 90.05601:6337 93.07082:6904 95.08644:18124 107.08636:12920 109.10196:14763 119.08615:8405 121.10195:12233 126.02268:105785 131.08611:9820 133.10158:12947 135.11763:10038 145.10161:18051 147.11731:18833 159.11722:33922 160.12195:6244 161.13268:15088 163.11159:11521 166.62938:6553 173.13284:6246 175.1…	12879973	13582126	80435088	43399060	161258464	152201040	53078688	42587360	223540	59559	9945	872.752	872.752	872.752	872.752	10551	872.752	872.752	872.752	872.752	787803	234954	872.752	8728	872.752	10264	872.752	9670	872.752	23319	10601	872.752	4.12459e+06	3.68431e+06	6.85784e+06	6.4123e+06	5.98519e+06	6.06751e+06	6146424	6.31399e+06	5.97886e+06	5.93035e+06
Quercetin 3-O-glucosyl-rhamnosyl-galactoside	Flavonoids	Flavonols	773.609	773.658	80.8	773.60883:10314244 774.61218:641919 775.61554:650582	201.08672:23979 201.12415:33963 203.0667:58159 203.10413:9501 204.11353:29037 213.08723:10801 213.1248:11456 213.15968:54202 214.15816:15498 215.13963:24699 217.08209:20527 219.13197:10198 222.12341:9505 223.1557:29354 224.13902:22681 225.10332:10973 225.12361:12202 226.12053:19643 227.10265:51585 228.13501:76804 229.118:32624 229.13771:11953 230.07701:10811 231.09869:32047 231.12433:102268 231.1…	4663658	16451136	48326168	47688844	53035380	28761696	3134945	1095228	3949546	892214	1298242	765999	1205615	582351	823899	1323950	939743	574051	666781	1095796	29392972	12625179	22598912	14242081	3952615	2203420	9540002	11037139	5575478	9746184	11313586	8653675	19855.6	16830.3	8481.98	9970.16	8069.1	4506.24	7641.17	11408.8	3873.56	2281.32
Quercetin 3'-sulfate	Flavonoids	Flavonols	383.303	383.299	99.7	383.30249:39300348 384.30584:7803538 385.3092:1151460	55.05525:161368 57.03433:25441 57.53134:25389 60.04482:32037 60.05661:308336 60.9283:26242 67.05516:127290 69.07085:189970 70.06608:1334735 71.05003:106463 72.08174:146961 74.02448:31426 80.52068:27067 81.07065:157666 83.08647:93300 88.07662:38622 88.64727:27385 93.07052:80339 95.06136:50102 95.08617:92444 97.07655:48863 97.10168:53429 98.06089:45518 107.0865:51492 109.10188:74951 112.08762:38180…	276420992	16411468	222283808	139597520	478608416	440328416	23918618	36028476	93388	263532	145406	116728	54226	174717	221241	499581	547088	1460892	1690398	643044	11064	14695	5498	549.774	13308	13891	18451	6224	6226	549.774	7068	17684	4.0901e+07	4.84134e+07	3.8507e+07	55769984	5.57627e+07	5.25146e+07	4.58456e+07	6.03731e+07	3.1318e+07	5.47683e+07
7-Hydroxysecoisolariciresinol	Other polyphenols	Lignans	375.456	375.471	97.6	375.45587:673216 376.45922:0 377.46258:0		275499	227436	8938.49	8938.49	8938.49	8938.49	89385	8938.49	8938.49	8938.49	8938.49	8938.49	8938.49	8938.49	8938.49	8938.49	8938.49	8938.49	8938.49	8938.49	977723	1188358	488618	1376940	792748	206512	219457	121580	985043	283244	698093	282863	8938.49	8938.49	8938.49	8938.49	8938.49	8938.49	8938.49	8938.49	8938.49	8938.49
Conidendrin	Other polyphenols	Lignans	357.357	357.369	97.9	357.35635:465912 358.3597:30561 359.36306:0	53.25255:1265 55.05533:16404 56.05063:1344 56.05872:2071 57.72269:1410 63.62939:1464 64.32087:1446 67.05523:18518 69.07079:5630 70.06606:6646 70.0743:1625 71.91454:1391 75.08184:1344 79.0551:9694 81.07076:24867 83.08649:6054 85.06536:2609 88.07655:5475 91.055:7382 91.12479:1528 93.03754:3331 93.07075:19410 95.08632:24455 101.06038:3293 105.07066:17926 106.08714:2088 107.08624:21753 109.06538:1841…	1029661	1235863	1210524	1341153	3176748	1880378	741481	577042	25378476	404.342	124862	404.342	404.342	10179	404.342	24264	15952	22167	61782	44394	24455	45909	404.342	404.342	4043	404.342	6714	404.342	404.342	404.342	404.342	404.342	6574938	2019526	1912793	3372068	3467264	3401462	3728912	3483565	3974259	4828736
Dimethylmatairesinol	Other polyphenols	Lignans	387.43	387.438	99.3	387.42999:196298 388.43334:0 389.4367:0		161948	180940	6443.14	116802	158046	129914	6443.14	96383	75969	75663	6443.14	6443.14	64431	116224	6443.14	6443.14	6443.14	6443.14	6443.14	6443.14	6443.14	163185	168676	112434	6443.14	6443.14	145964	6443.14	177796	142153	173640	271953	6443.14	177116	6443.14	6443.14	6443.14	6443.14	129003	146225	111781	6443.14
Gomisin D	Other polyphenols	Lignans	531.56	531.564	99.9	531.56006:152560 532.56341:0 533.56677:0		180867	122540	2880.17	42888	74757	2880.17	2880.17	2880.17	28802	53841	2880.17	2880.17	29193	2880.17	2880.17	2880.17	2880.17	35913	2880.17	2880.17	109395	63874	55115	2880.17	54706	98647	114152	2880.17	163190	122650	153826	2880.17	2880.17	160469	2880.17	2880.17	2880.17	2880.17	2880.17	2880.17	2880.17	2880.17
Schisandrin	Other polyphenols	Lignans	433.505	433.507	100	433.50473:741235 434.50808:0 435.51144:0		9222.55	9222.55	9222.55	9222.55	9222.55	9222.55	113697	9222.55	9222.55	9222.55	9222.55	92225	9222.55	118354	9222.55	9222.55	9222.55	111998	9222.55	9222.55	291096	522464	188733	1653113	1127585	857870	330769	326081	549045	237802	188526	309448	9222.55	9222.55	9222.55	9222.55	238684	9222.55	9222.55	9222.55	9222.55	9222.55
Schisandrin B	Other polyphenols	Lignans	401.477	401.465	98.6	401.47659:1158310 402.47994:0 403.4833:0		4385736	4330316	341650	513994	192023	129739	5773.59	5773.59	226073	201926	57736	122865	126836	5773.59	153578	106140	125408	115245	5773.59	5773.59	291169	451148	1302308	370969	1093410	894460	667800	644319	601223	231893	136913	291556	90838	127702	5773.59	125430	5773.59	5773.59	107368	208963	5773.59	81030
Schisanhenol	Other polyphenols	Lignans	403.485	403.481	99.8	403.48514:177404 404.48849:0 405.49185:0		121679	115022	261583	116112	205953	193681	3534.1	64225	3534.1	3534.1	3534.1	3534.1	3534.1	3534.1	35341	3534.1	39203	3534.1	3534.1	3534.1	76686	149459	107360	82410	70160	106191	3534.1	205181	125491	114742	3534.1	404984	3534.1	3534.1	3534.1	3534.1	3534.1	93792	3534.1	3534.1	3534.1	3534.1
Schisantherin A	Other polyphenols	Lignans	537.569	537.57	100	537.56891:268664 538.57226:0 539.57562:0		117940	159481	4115.98	157471	144276	122753	72951	4115.98	117096	311736	90979	4115.98	4115.98	58942	55311	41160	4115.98	4115.98	48561	4115.98	167936	151087	164395	4115.98	4115.98	4115.98	4115.98	287390	194748	401232	311581	136506	4115.98	4115.98	4115.98	4115.98	166709	4115.98	53337.5	102559	4115.98	4115.98
Secoisolariciresinol	Other polyphenols	Lignans	366.385	366.395	98.9	366.38525:1341293 367.3886:0 368.39196:0		199519	338813	15015.5	15015.5	15015.5	15015.5	15015.5	15015.5	15015.5	233854	15015.5	15015.5	15015.5	15015.5	15015.5	15015.5	15015.5	15015.5	189007	15015.5	2242470	723741	1891290	1757989	1037650	2735207	756725	1366970	1336324	495093	353006	232708	15015.5	15015.5	150155	15015.5	15015.5	15015.5	127763	240510	15015.5	15015.5
Secoisolariciresinol-sesquilignan	Other polyphenols	Lignans	559.618	559.617	100	559.61847:1185658 560.62182:0 561.62518:0		6807.24	6807.24	6807.24	6807.24	6807.24	96022	6807.24	84536	6807.24	6807.24	6807.24	6807.24	6807.24	6807.24	68072	6807.24	6807.24	6807.24	6807.24	6807.24	1664471	2371196	631146	654744	1147849	297095	2001741	1419976	1333323	1548664	2658178	151978	184510	202618	6807.24	6807.24	6807.24	6807.24	6807.24	6807.24	6807.24	6807.24
Sesamin	Other polyphenols	Lignans	355.37	355.353	97	355.36899:1863226 356.37234:430207 357.3757:0	50.36423:127840 55.05532:348567 56.47296:154529 57.07099:312743 65.03944:131130 67.05538:1079731 69.07091:387348 70.6907:159939 79.05518:151331 81.07089:872250 91.05505:1812646 93.71458:153028 95.08629:694519 98.8978:143938 105.07054:223230 109.10146:175881 115.05492:1405450 117.07059:23081218 128.06288:295040 129.07053:782298 130.07861:186108 131.08615:6810528 141.07045:532820 143.08629:570940 1…	797224	6784904	7676318	1360733	18230772	17551924	11593877	2520640	3488835	47302	463360	64182	36798	32950	87436	260382	48921	55348	142395	278112	584.623	20792	6030	5875	584.623	6853	5846	584.623	11273	8186	584.623	6932	12205742	68793120	17271494	112569416	154701312	96028512	16342310	12854378	19830242	173577088
Sesaminol 2-O-triglucoside	Other polyphenols	Lignans	831.737	831.737	100	831.73688:411505 832.74023:0 833.74359:0		380515	108729	144853	105046	174506	6231.13	564303	80177	62311	182319	261394	140090	286760	6231.13	246746	6231.13	90100	165768	117941	139633	6231.13	376536	218045	381363	148851	252676	276509	238323	466002	144802	175608	204987	359883	6231.13	184132	6231.13	254404	98400	280286	414245	146328	176815
Sesamol	Other polyphenols	Lignans	139.112	139.121	99.1	139.11206:4426675 140.11541:1253478 141.11877:1804904	51.02403:6717 51.12093:2523 53.00335:7360 53.03966:8755 54.18248:2599 55.05515:4272 56.96569:5524 57.45411:2489 68.19402:2813 69.03452:16390 69.10551:2619 75.6134:2998 79.05537:4939 91.055:6456 95.04984:6261 101.04374:3043 139.11224:6096	27347342	32144662	13346880	8356845	15799825	35195516	6046252	10214980	233590	482997	587875	854378	693217	1012528	354915	1308028	366749	357979	670006	503029	13108119	54570292	64270928	53994064	124095280	57612284	61189516	151607616	79525168	70532224	76241256	166079744	15328931	11447884	35999376	12825201	14309842	13672320	22471148	8005448	36936848	23440252
Tigloylgomicin H	Other polyphenols	Lignans	501.582	501.581	100	501.58157:1171024 502.58492:0 503.58828:2472570		1298865	3142810	1389696	1336972	1338256	1423166	3456502	1224045	976644	1006298	1111728	637056	678040	1064126	5217052	2750245	2039385	2013454	1587571	2289385	1306315	3563365	1922152	181549	138052	414399	518082	600465	482963	1197844	353508	479651	2698051	1299246	1402638	948474	1130431	1249812	1.63925e+06	1778207	1500294	2074799
Trachelogenin	Other polyphenols	Lignans	389.404	389.411	99.5	389.40411:2743181 390.40746:0 391.41082:0		4177038	5831608	1392926	1448794	919836	241925	10336.2	178353	881125	5722339	7085770	9786354	4627781	3154508	2408336	2396279	3697343	3182450	349874	559552	12470933	3527863	4631368	4903362	2063426	2093697	7353513	2498227	3083110	5348765	7121266	4203174	156675	159911	167781	10336.2	145542	129419	10336.2	10336.2	10336.2	133435
Vanilloylglycine	Other polyphenols	Non-phenolic metabolites	226.181	226.198	97.1	226.18102:3973900 227.18437:657901 228.18773:84141	53.00344:2435 53.03973:4020 55.01895:7422 55.05536:43615 56.0506:1805 57.00902:1102 57.07097:6582 65.03992:2204 67.05534:10477 69.07101:13481 70.06629:3161 72.0453:1695 72.08186:1728 74.50093:1105 79.05531:13473 80.05058:1222 81.07085:9480 82.06621:2922 83.08635:4403 84.96059:3005 86.09734:1421 91.05495:5746 93.07079:4151 95.08645:4713 96.0815:2795 97.06567:3905 97.10201:2033 105.07076:2172 107.0…	15606126	21600716	19760032	9811554	64885748	64053416	26713172	26750156	13894729	23294470	24705440	28193628	23443038	11524960	8852444	13281920	11225486	5710394	3124158	13581329	5499044	5518602	2536528	12640881	11480280	8107510	4571264	4741444	27139586	26911904	64479152	62078148	14575899	26018024	21848194	35071728	29530172	25401150	30537126	27526742	33547510	59916160
1,4-Naphtoquinone	Other polyphenols	Naphtoquinones	159.118	159.153	88.5	159.11742:5259468 160.12077:848970 161.12413:4700093	51.02396:3878 53.03981:5296 53.87878:2520 65.03973:6016 77.54688:2874 79.05518:6478 85.16606:3022 91.0552:27579 95.05009:5527 103.05481:5792 105.07078:4848 112.56299:3512 115.05504:26473 116.06287:5558 117.07033:7644 128.06284:35983 129.07062:26937 155.06183:3604 159.11702:6027	45875136	33117102	33437816	20437714	32908486	24776098	15354469	10524658	447059	642584	771598	2063292	1926191	2250769	1452675	899857	397893	549962	532349	384391	441241	206131	197898	1246023	1978718	1552924	834614	1315441	851320	699388	413904	605570	35850708	42937660	38571508	32985872	28325788	13266296	29831314	27282860	32379768	30024996
2,3-Dihydroxy-1-guaiacylpropanone	Other polyphenols	Hydroxybenzoketones	213.161	213.199	87.1	213.16064:20292946 214.16399:2541255 215.16735:10872501	51.00146:5866 53.03974:11437 53.22345:5760 55.05536:275088 55.8577:5199 56.0507:13592 57.05843:62933 58.21995:6472 65.98694:6910 66.12642:6766 69.07101:86128 69.78982:6643 70.06617:23480 72.08184:342747 75.50743:6521 82.24424:7362 86.09738:128692 185.16565:9673 200.73572:7772	9193256	25954722	35381640	34775752	50919208	49291068	160463200	171395664	23620488	28973454	10815192	6477508	5009898	7602900	6762174	12886904	21905932	26005948	16294401	26696350	24183868	28629542	9438475	45835024	17197862	49093076	13690706	21933792	23928248	16558404	18408488	12946414	47519588	99464416	85629024	141804608	103436200	90100888	120370464	97935680	142805248	58404348
2-Hydroxy-4-methoxyacetophenone 5-sulfate	Other polyphenols	Hydroxybenzoketones	263.238	263.237	99.1	263.23795:3206927 264.2413:798619 265.24466:1685888		6213237	1640625	2036798	1141562	2048778	2761572	2811091	4886043	155052	153253	119162	232633	57983	129138	322592	160754	198126	295723	329939	316036	566893	241727	204931	127983	78353	272356	161334	69051	44109	53817	153075	181806	9223340	8659090	7988771	6621296	13183953	23786344	13458975	21369242	5548708	28539776
3,4-Dihydroxyphenylglycol	Other polyphenols	Other polyphenols	171.15	171.163	97.8	171.1497:1483149 172.15305:287956 173.15641:69044		2545960	2781295	4410385	2018559	2713163	6134265	2359474	1856193	2360354	2852565	2684195	3993990	2628564	2327272	3076521	5371568	4615868	1914261	3420872	5788736	2797646	1691380	3592427	2250337	3207546	4778841	5369270	3859120	4022543	2500625	2147499	5167136	4302570	3822334	7485990	3418530	9626618	6435446	4842892	4443566	5242218	3796128
3-Methylcatechol	Other polyphenols	Alkylphenols	125.108	125.137	92.1	125.10827:700659 126.11162:7463096 127.11498:505943		321265	758678	842639	893870	1725287	1964483	778527	320134	906459	1384936	1614526	882486	2460442	2004958	1412488	2542921	1003246	1326599	410840	879889	421473	860789	280355	264907	158440	490859	308991	137250	297589	176622	426482	430862	1523202	785329	354180	502975	1422542	673147	148570	136030	161110	537445
4-Hydroxybenzaldehyde	Other polyphenols	Hydroxybenzaldehydes	123.117	123.121	99.7	123.11736:1482805 124.12071:380267 125.12407:330308		2177340	3247906	950096	1492017	4049962	5265508	1291465	1163197	804563	855905	1271281	3455165	5657404	10371501	1407618	913017	1577517	1386438	1079887	618987	297416	368150	623007	2142784	3170835	2002108	775931	705378	438411	990000	1236352	518349	2251770	1594345	2915044	2304661	3633806	5435156	1.84134e+06	1584548	2098135	2672675
5-Heneicosenylresorcinol	Other polyphenols	Alkylphenols	403.7	403.7	100	403.69958:6021341 404.70293:160626 405.70629:0		1061782	1238874	2861942	799016	25598182	40471300	14167270	5800370	1212194	1382583	580554	1414064	563052	2040064	928110	1850082	3026353	4793220	4194469	2244698	47307	52251	52113	36378	37186	70452	236111	391252	281080	210623	262696	472632	3508.47	3508.47	3508.47	3508.47	3508.47	3508.47	3508.47	3508.47	3508.47	45352
5-Nonadecenylresorcinol	Other polyphenols	Alkylphenols	375.6	375.6	100	375.60007:1394836 376.60342:560896 377.60678:0		4172.72	4172.72	548652	264677	288776	136846	283648	77899	4172.72	79088	4172.72	4172.72	4172.72	4172.72	41727	46975	4172.72	4172.72	4172.72	4172.72	176520	168743	149180	513414	431444	121106	231926	218490	236949	347152	336007	435763	4172.72	170057	87221	4172.72	266629	4172.72	468244	709371	227117	187997
5-Nonadecylresorcinol	Other polyphenols	Alkylphenols	377.566	377.616	80.8	377.56644:893161 378.56979:0 379.57315:0		210495	343076	178171	7245.17	7245.17	7245.17	7245.17	7245.17	209059	861365	2979938	1654790	1030444	777233	702481	198899	354394	1706248	247131	72452	372165	929820	306170	121215	161382	122295	439078	138225	628170	1517402	1230543	2437442	7245.17	7245.17	7245.17	7245.17	7245.17	7245.17	7245.17	7245.17	7245.17	7245.17
5-Pentacosenylresorcinol	Other polyphenols	Alkylphenols	459.757	459.759	99.9	459.75708:4223252 460.76043:0 461.76379:0		941352	1689991	471878	137128	452916	4563.44	223393	83215	49212	4563.44	178468	99567	4563.44	55790	45634	47696	49016	70898	4563.44	101837	10912979	10078920	9255314	14938241	11508858	8979265	5056841	6294334	6181008	12384119	16191248	2194538	242006	190277	4563.44	202963	4563.44	4563.44	158885	200952	116818	145619
5-Pentadecylresorcinol	Other polyphenols	Alkylphenols	321.508	321.509	100	321.50793:304204 322.51128:0 323.51464:0		152235	77929	109234	148250	121695	71172	4982.79	4982.79	4982.79	54265	4982.79	178623	92458	4982.79	49828	4982.79	74123	55473	4982.79	4982.79	330320	122774	337819	136019	4982.79	126540	110792	381166	261652	262452	97330	78910	4982.79	4982.79	61870	135214	4982.79	4982.79	28746.9	4982.79	52511	69849
5-Tricosenylresorcinol	Other polyphenols	Alkylphenols	431.708	431.706	100	431.70776:4181332 432.71111:0 433.71447:0		7437814	13419674	2583991	2609276	13197773	9396315	2934276	2811282	2294705	1982418	1862750	1501826	820732	1282482	1263929	1087224	747404	1868905	4007382	2113297	9990574	11808854	14471462	2698188	6992570	7437941	5329977	21536558	6458185	21035268	10550235	19158878	27986750	27093432	25436644	20757120	6102638	6029516	6.1916e+06	6767042	5616159	18697998
5-Tricosylresorcinol	Other polyphenols	Alkylphenols	433.719	433.722	99.9	433.71924:305406 434.72259:0 435.72595:0		287558	209329	3591.6	269963	369804	3591.6	3591.6	3591.6	3591.6	83466	169411	115486	111384	164198	39846	53610	115358	123157	58008	35916	334346	423437	369008	932140	242722	414613	309987	377310	536676	425971	626950	404819	3591.6	3591.6	3591.6	152429	152343	183253	65696.3	127801	3591.6	496536
Acetyl eugenol	Other polyphenols	Hydroxyphenylpropenes	207.211	207.238	92.8	207.21136:583810 208.21471:0 209.21807:646076		296314	1758316	176895	295239	273116	589796	355586	480558	34279	945.824	9458	63622	25394	62846	59431	117958	41314	90460	76879	25404	114511	73362	224764	91904	63186	69345	150002	98620	94729	76239	100610	91567	169589	400742	725319	941712	1087023	685776	1005709	353325	1658093	1458110
Arbutin	Other polyphenols	Other polyphenols	273.229	273.251	95	273.22891:1283566 274.23226:19876026 275.23562:4230818		169771	9959.3	200064	9959.3	180496	138946	9959.3	9959.3	9959.3	9959.3	9959.3	9959.3	473467	9959.3	174394	210027	99593	335892	280683	463321	874859	1934466	926274	2820738	845371	1211219	1799130	2677198	3267089	2030978	3189688	2271426	9959.3	9959.3	9959.3	9959.3	9959.3	9959.3	9959.3	9959.3	9959.3	197846
Catechol	Other polyphenols	Other polyphenols	111.105	111.111	99.7	111.10502:533333 112.10837:1306123 113.11173:592891		1235014	1407403	912656	518088	95366	1151278	5549.23	589664	386779	57535	914908	1161154	1321915	900142	2075544	99704	1055430	581096	729847	849144	257090	128101	100892	55492	68362	246724	254668	438483	231103	400694	437793	610428	590762	1934697	903970	2105511	356723	1734154	503946	456612	551280	1037544
Coumarin	Other polyphenols	Hydroxycoumarins	147.117	147.143	93.8	147.11732:3822404 148.12067:317681 149.12403:2662677	50.51083:1790 51.02412:5659 53.00326:3590 53.0397:14588 55.05547:3302 55.51278:2030 56.0507:5862 57.81798:2059 64.92838:8021 65.03968:15398 67.0552:3944 77.03962:2711 78.04747:4330 79.05518:11755 84.08199:4038 91.05522:45628 95.05:7365 103.05506:7010 103.84282:2780 104.06349:2977 105.04564:4876 105.07069:6727 115.05509:15400 117.07057:6164 118.75501:2506 119.08652:5479 139.10898:2478 147.11734:35…	21133690	20097236	12796945	16060633	23890784	8844516	24986128	24733686	1156240	777234	524860	1666969	493836	1226097	605440	728714	1180268	796402	535458	805041	587840	569654	893198	954962	1777394	2410480	1527612	987984	1197444	1084796	2029986	1694526	26681878	38051160	20407674	17413600	17042804	11109841	29932805	33103194	26762416	28978638
Coumestrol	Other polyphenols	Other polyphenols	269.212	269.221	99	269.21216:2115195 270.21551:408604 271.21887:163706	53.03981:2402 55.01896:3501 55.05535:28963 56.89986:1585 57.07105:2760 67.05537:16902 69.0675:2028 69.07099:17912 69.59564:1417 71.05048:2342 71.08633:1670 74.8336:1478 76.47226:1530 79.05523:11409 81.07095:17683 83.08636:7990 91.05509:8481 93.07076:10135 95.08646:7519 97.06579:2205 105.07039:2338 107.08624:3098 109.10246:2035 121.10191:1675 121.77846:1631 131.57553:1658 133.10173:1606 164.81215:…	5176982	11042082	11246209	9939682	58121916	50920436	34217488	12194524	8575680	5942876	4436081	37933700	6037481	8426962	2919712	5977258	4623694	6147174	9214092	11753275	4086507	7080676	9542120	13618787	1725096	10687441	1862096	2242934	2580556	8316564	7114938	6543814	52563624	30716610	13952714	85523608	39394784	29070258	35420321	37854384	32986258	28133552
Esculetin	Other polyphenols	Hydroxycoumarins	179.129	179.141	98.2	179.12918:38557572 180.13253:0 181.13589:0	50.30954:13105 54.03492:46439 55.05532:29787 56.05067:84730 58.0662:282530 59.07414:89008 60.08196:29712 61.2388:12464 65.03952:24475 65.87045:17093 67.05525:76862 68.05061:76920 69.05839:83348 70.06615:565036 70.06992:37482 82.06606:49424 84.08186:133171 85.9241:14710 87.68642:14841 88.08813:14535 96.0815:138744 96.65694:16792 97.08936:54759 139.12294:18574 152.071:20678	527746848	574526016	534840064	500084704	718591040	683109248	330084128	300652608	173101120	256319968	168264592	440398016	431971296	426663296	411584416	412542944	369629472	528392960	452287840	505629760	225399920	617222528	580151744	114710888	144963200	388937504	424142464	409445280	473465664	521391296	537327296	529629664	930720960	907910592	856843264	798645312	734873024	737748224	715750016	697409664	734090368	716223552
Esculin	Other polyphenols	Hydroxycoumarins	341.256	341.282	93.4	341.25598:14923731 342.25933:2507044 343.26269:252752		2604232	4539104	5774851	4600994	15044417	13855301	13811899	10258109	28485296	17213898	10727469	15266884	16367923	108846576	129774712	62661716	54693992	80797824	57973116	33377442	11736167	8648499	6100676	11126550	4368244	4946115	7284197	9884533	10595029	7924392	2694735	7265654	508823	440150	2298109	2059209	3304488	1710073	2.05619e+06	3670226	442155	2465220
Gallic aldehyde	Other polyphenols	Hydroxybenzaldehydes	155.118	155.12	100	155.1183:1601321 156.12165:325889 157.12501:557276		674691	861049	1791021	1627851	1543980	1933893	788957	1168460	637385	1281180	1323222	390615	1712300	1931730	948914	867935	1051364	706921	789959	1086369	531812	114412	232893	199823	287375	220455	129703	124948	326126	429962	571339	398284	1519038	5432634	5574250	2408497	6196196	9104916	3555013	3610944	3499082	2482224
Isopimpinellin	Other polyphenols	Furanocoumarins	247.17	247.215	83	247.17027:7084995 248.17362:1239657 249.17698:1503335	52.71923:3430 53.03974:22375 55.05535:51313 58.19416:3234 59.05019:10493 65.03973:5492 66.11397:3820 67.05534:22419 68.42167:3708 68.93902:4020 69.07092:3839 79.05524:47841 81.07089:36267 83.05061:4661 85.06567:7509 90.28944:3907 91.04993:6617 91.05522:98304 93.07077:28600 95.04987:5875 95.08634:14167 101.05994:4550 103.05489:8141 105.07076:112663 105.56916:3838 107.0865:11369 109.25053:4351 115.…	4788634	15116840	26103492	25437940	67345064	39616052	90063848	51303912	22357	23682	101714	266884	94102	143647	84920	61264	115936	148835	84603	76044	53241	121830	220950	125932	217326	239475	109660	124945	232227	165046	156338	131773	48158116	83785176	52989140	38071236	61403084	43545212	93484468	67997920	118971016	77516616
Juglone	Other polyphenols	Naphtoquinones	175.149	175.153	99.6	175.1489:9456148 176.15225:1385143 177.15561:1773774	51.02407:7064 53.00331:9128 53.03971:57571 55.01907:9510 55.05535:49358 65.03965:52797 67.05531:41926 70.06625:10488 77.03946:8681 78.04753:8800 79.05524:87594 81.0708:46757 91.05518:219741 93.07082:24572 95.05009:44454 95.08649:16180 103.05492:22518 104.06334:8242 105.0453:19572 105.07085:82139 107.08636:13971 115.05502:21368 116.06277:5732 117.07059:18068 119.08621:29451 131.0864:13459 133.1018…	7461727	7063066	65527340	22524354	59148940	66947864	112459456	35796524	115589	204512	484996	523470	505688	318459	512156	233287	434277	414195	391950	270045	583026	571087	671040	1148857	531796	441167	481861	413187	579336	1206080	793217	808152	89306976	65660588	20742668	51382628	40642580	10839036	22710973	22703148	22718798	93844392
Ligstroside-aglycone	Other polyphenols	Tyrosols	363.363	363.374	98.8	363.36304:2121196 364.36639:0 365.36975:0		5551.59	105207	5551.59	5551.59	5551.59	5551.59	55516	5551.59	5551.59	5551.59	5551.59	5551.59	5551.59	5551.59	5551.59	62115	5551.59	56830	5551.59	5551.59	3083102	2184850	7829892	7185484	2413781	2890884	3611597	4954797	3829280	2034118	1102663	1792775	5551.59	130705	5551.59	5551.59	104793	5551.59	5551.59	5551.59	5551.59	5551.59
Lithospermic acid	Other polyphenols	Other polyphenols	539.458	539.456	100	539.45801:270250 540.46136:0 541.46472:0		270914	6738.4	272526	120970	124586	181654	104730	6738.4	6738.4	6738.4	6738.4	6738.4	67384	6738.4	6738.4	6738.4	6738.4	6738.4	6738.4	6738.4	503394	6738.4	6738.4	289082	246537	105483	6738.4	162820	125738	134848	134832	6738.4	137109	6738.4	6738.4	163702	188197	6738.4	56673.2	106608	6738.4	106853
Norathyriol	Other polyphenols	Hydroxybenzoketones	261.165	261.199	99.7	261.20114:139163328 262.20449:11002538 263.20785:0	53.1919:35793 55.05539:126210 56.05057:219092 56.05876:43218 56.6877:32941 57.05394:37191 57.05835:171642 58.06626:99447 60.02548:33990 67.05523:47180 69.07088:1883460 70.0662:65419 70.64494:43276 72.08164:351441 73.08504:207212 80.51151:36658 84.04531:683271 84.08172:1062166 85.08503:636932 86.09733:3272996 86.72396:37213 87.1007:60325 102.05555:72845 130.05074:90574 135.80211:41636 148.0609:123…	1026542144	997021824	343190368	306057504	1066154560	1112108800	1335350144	780558144	82272928	72740528	88783816	851763584	89395976	71853088	215453088	232666912	38794816	387647872	331017376	414049952	449965152	1115766400	1167536256	1300977536	1198466560	1193186304	1287507712	1213462144	538095808	1382014464	1290387072	1029360128	434792096	4290007552	242039	3283143168	2990140928	2943191808	1721123224	222795312	3219451136	284070848
Oleuropein	Other polyphenols	Tyrosols	563.511	563.514	99.7	563.51111:379676 564.51446:0 565.51782:0		216949	12668.7	12668.7	12668.7	12668.7	12668.7	12668.7	12668.7	12668.7	12668.7	12668.7	12668.7	12668.7	12668.7	12668.7	12668.7	12668.7	12668.7	12668.7	12668.7	185354	685549	138042	126687	195983	226088	334414	323090	386540	270353	490688	749442	12668.7	12668.7	12668.7	12668.7	12668.7	12668.7	12668.7	12668.7	12668.7	12668.7
Oleuropein-aglycone	Other polyphenols	Tyrosols	401.347	401.373	93.2	401.34735:7518448 402.3507:1968444 403.35406:0		355962	3820827	5409436	2579259	9833994	3926731	7082778	1457584	59888	667255	819896	9262	16570	21432	21016	31256	10486	13039	116371	187541	58564	711.512	711.512	711.512	711.512	711.512	9072	13324	711.512	7115	11556	7647	10285966	27597370	12553716	38181092	49447460	26199762	22646066	23541018	21751114	46466708
Paeonol	Other polyphenols	Hydroxybenzoketones	167.131	167.174	93.2	167.14714:255029 168.15049:1844080 169.15385:5539926	50.0162:302574 51.01952:264628 51.02402:1123133 52.02737:1073599 53.03965:4993879 54.04302:4202540 54.25907:189400 55.01898:687836 65.03976:332492 66.04308:383600 77.03958:417261 78.04292:1246931 79.05521:1437927 80.05849:2031431 82.03757:553750 91.05513:1761627 92.0584:4836060 93.07065:298585 94.07393:837742 95.04997:2866012 96.0533:4564444 96.39278:206566 100.4118:221899 103.05541:3109317 104.0…	1218979968	592464064	1833673344	430646144	349761	1133362816	1139531264	511727552	484689632	1323765120	462237856	1064239104	220603	480181280	1111961216	899173760	508821664	732692864	480509056	487585504	1057457408	1037883456	660869760	886655424	468923616	652287488	1679836928	1326956672	453561440	1280192128	1217285120	1800477184	1235787776	1098141184	871104000	1329484928	1323319040	1584862080	910835808	412232256	1409439360	977793472
p-Anisaldehyde	Other polyphenols	Hydroxybenzaldehydes	137.108	137.148	86.3	137.10789:1190746 138.11124:149192 139.1146:134616	51.0241:888 53.0033:2350 53.03963:6114 53.99862:1030 54.03492:984 55.0302:13919 55.35983:710 56.05062:1289 61.02866:1040 65.01451:2476 65.0397:2167 67.03023:3539 67.05552:1807 68.05054:1115 80.05048:12577 81.04578:1999 82.04089:1463 83.28445:910 91.05534:993 92.02511:2401 94.0406:1729 94.06616:5149 95.05035:1027 95.06131:4749 96.06895:1537 96.08147:959 107.06109:2571 110.03573:3608 114.03084:948 …	8296988	14942032	6476082	4708785	12245738	6671466	7809808	9865119	1498259	8199640	2761504	19217192	26455618	27759768	9657232	14876414	15196597	3537794	1582341	2631687	1521885	2469940	3671521	14154980	3934342	5749400	3878886	12275506	13325651	5609976	5878368	5338752	10817619	8210318	13322190	6830844	18859578	36581816	19113415	18765954	19460876	14809889
Phlorin	Other polyphenols	Other polyphenols	289.224	289.251	93.3	289.22443:592791 290.22778:0 291.23114:0		2491369	1295351	1522675	1155778	2655079	2669091	2597256	1630795	813225	578777	386082	3583947	3103704	1925571	329215	1447935	1149818	653059	366346	502267	272683	362938	286082	310216	534437	486087	618303	596969	515889	212621	791775	310402	158055	79930	87783	594774	338574	283794	873424	1026464	720383	69004
Psoralen	Other polyphenols	Furanocoumarins	187.145	187.163	96.6	187.14467:37612400 188.14802:966767 189.15138:1421667	55.05532:35896 56.05057:269622 59.21696:30163 67.0552:47557 68.81915:29617 69.05785:27073 69.07081:49552 70.06615:230461 84.08169:583177 84.91867:24853 86.09731:111989 122.62864:30743 140.62915:27011 153.62772:31804	12159592	16192378	193099936	34789348	259208416	263196416	123939272	50481252	60575760	6034551	6860250	102068224	7494372	89939176	67479288	60479424	70049464	35322444	22471332	34032736	298718560	288048064	402877728	625750528	543187456	525272672	44883496	74021112	41215924	65867384	60640156	21227326	8989691	7127220	10056554	6030034	7211925	8107668	2.10891e+07	37117928	5060227	6010446
Pyrogallol	Other polyphenols	Other polyphenols	127.116	127.11	99.3	127.11624:793403 128.11959:3525987 129.12295:109778288		561331	567908	433987	957303	376572	1388417	637827	473158	156896	158374	706355	339012	326805	763670	215624	304163	142758	173893	189189	303953	814747	788004	1091842	407467	605845	936198	719536	696777	300326	836906	170314	663740	234394	1127496	481030	899255	847870	568393	849314	1400569	298058	118029
Rosmanol	Other polyphenols	Phenolic terpenes	347.451	347.417	89.9	347.45096:9074104 348.45431:936870 349.45767:0		407810	1015888	179130	127704	486921	561756	105589	87221	111929	390421	136589	5188.77	457394	236822	74267	58878	99182	51888	55627	5188.77	24590548	17413176	26616334	39229140	26945368	34420752	11331352	32617132	8736185	43950268	48797488	2642807	5188.77	5188.77	184174	184129	5188.77	115625	5188.77	5188.77	5188.77	5188.77
Salvianolic acid D	Other polyphenols	Other polyphenols	239.207	239.194	98.3	239.2066:910619 240.20995:212349 241.21331:227098		492676	649353	184859	144849	942456	509710	139879	123383	66638	23699	54521	166555	30803	80762	2369.86	2369.86	2369.86	2369.86	2369.86	37147	37555	2369.86	2369.86	32807	35976	2369.86	45648	49835	2369.86	41856	2369.86	2369.86	2139634	4236812	2758937	4746544	2281638	820306	1789188	3348850	2229526	1992212
Salvianolic acid G	Other polyphenols	Other polyphenols	419.337	419.351	98.1	419.33737:499861 420.34072:0 421.34408:0		280278	495779	156723	71465	454148	527934	840057	560557	38783	30832	192536	1513647	845032	120672	363361	167874	23061	52495	27565	23690	10869	8529	8915	15959	7268	9526	212142	171106	74815	11295	19710	53827	338588	568268	500491	863797	1868898	798258	714574	673002	756145	1437867
Scopoletin	Other polyphenols	Hydroxycoumarins	193.171	193.168	99.9	193.17059:2077449 194.17394:1146289 195.1773:469659		620688	628839	1257113	1573057	5121308	3661265	660546	3505876	422156	394650	444892	9091687	5596738	8723494	2286118	1429769	4132030	2777867	360846	1212914	52044	5204.39	126010	945806	1406463	2027174	1274740	997053	382228	164860	588023	772840	93395	314323	360733	1898639	2200544	1793634	545654	524402	566905	377122
Syringaldehyde	Other polyphenols	Hydroxybenzaldehydes	183.15	183.173	94.8	183.1498:2517303 184.15315:797200 185.15651:5502831		2388158	1079425	5604632	1378428	1365286	907990	4089016	2531527	3553300	4816048	2434036	11225959	7469106	9507717	5700684	8520722	7893462	3023389	4336460	5832715	853186	625469	1437717	404250	1139825	1487204	540018	575388	1491650	964843	939891	1081207	2108473	3239897	3333702	1615971	1975680	1762530	1789085	2081910	1496260	4737960
Umbelliferone	Other polyphenols	Hydroxycoumarins	163.133	163.142	99.2	163.13342:1380281 164.13677:274585 165.14013:109235	50.96276:2953 53.03971:3073 61.72711:2879 62.55806:3104 89.34899:3682 100.64816:3952 117.08231:3686 120.73585:3515 130.37761:5569 134.93327:3634 151.94612:3258	4487708	25800146	9636458	4837699	32161986	60294648	3339421	14324201	42857696	7380930	15812783	4156044	9474725	8462586	10983022	11899354	6160934	7019018	12330099	7379738	7246440	8664774	7134140	6298026	4959780	7544452	49078204	13039143	54154164	12455089	54814368	71552072	16612843	14161471	24679570	13158388	10753395	13853071	16447613	14488648	18406578	30109382
Vanillin	Other polyphenols	Hydroxybenzaldehydes	153.103	153.147	83.5	153.10295:2490619 154.1063:0 155.10966:868572	54.14563:13875 55.03013:783458 57.05397:26610 60.64117:13732 63.00752:49103 64.0109:22063 65.01456:16479 67.02999:28528 67.74635:17427 78.98363:13400 81.00922:298992 82.0409:98644 83.02479:31871 110.03563:296555 115.5653:15555 128.04611:23894 142.63834:16985 153.0416:79985	26388666	23706604	5040940	28699324	15621344	16490051	8929026	8117128	15908173	10760194	17078076	6826426	7453718	7478192	8227651	7347426	11822633	7361070	13376064	8246279	16018042	12578078	10002631	9719671	11146777	7562375	47305856	21816630	22771156	15338392	17790714	21670740	314848	2458294	1681205	971041	2276168	3542595	2098705	334524	3862886	9047260
4-Vinylphenol	Other polyphenols	Alkylphenols	121.102	121.148	82.1	121.10176:4617288 122.10511:0 123.10847:1896612		27045000	11789098	3670120	3679831	4482802	5336422	3733418	5860964	1804563	1097716	1479173	1436554	2051924	799738	1383880	786645	922118	758472	1605186	731347	2326910	1762737	1370336	4175773	2449580	2014062	1726625	3224257	1985127	2021172	1952330	5220032	11059916	8394109	33332018	8939143	10484020	11831396	5.53545e+06	4763172	6307721	20502218
Bergapten	Other polyphenols	Furanocoumarins	217.155	217.19	89.5	217.15547:607965312 218.15882:74776744 219.16218:5899343	52.7642:358662 53.03963:687417 55.05531:19990206 55.08647:387856 56.05054:813540 57.05837:3665342 58.69526:401161 72.08178:25027906 76.22608:448431 89.57145:424899 109.50172:435622 159.78969:422453	9646397440	10295815168	3071871232	3760583424	76330168	85126104	46318772	78734480	3997342	44060144	81482528	19665362	12710828	2709058	1490732	1157038	1488975	1745371	792658	1472633	236545360	226243328	2008994432	2221910528	4139667712	4238194432	2808061952	2390482176	4038044672	3744139264	2645452800	1850355072	673182848	1120867968	533692096	639943424	440022464	485107904	575035712	334025280	816046144	392942624
1,5-Diferuloylquinic acid	Phenolic acids	Hydroxycinnamic acids	545.523	545.509	98.1	545.52301:3178333 546.52636:0 547.52972:0		583624	800185	227476	186397	287978	4916.86	100011	203097	4916.86	4916.86	4916.86	4916.86	4916.86	4916.86	96559	4916.86	4916.86	49169	4916.86	4916.86	6975210	7343448	6176145	4653224	3180304	4266622	2000242	5225616	3106810	5947950	9686699	1378034	241959	120355	133924	130235	4916.86	119469	4916.86	4916.86	4916.86	4916.86
1-Caffeoyl-5-feruloylquinic acid	Phenolic acids	Hydroxycinnamic acids	531.477	531.482	99.8	531.47723:315540 532.48058:0 533.48394:0		380172	4468.22	203434	4468.22	4468.22	4468.22	4468.22	4468.22	4468.22	60079	58872	4468.22	48744	4468.22	45648	4468.22	44682	4468.22	4468.22	4468.22	4468.22	4468.22	327289	127096	115554	337536	4468.22	146684	4468.22	4468.22	4468.22	163281	4468.22	4468.22	4468.22	4468.22	4468.22	70281	89105.1	173742	4468.22	4468.22
1-Sinapoyl-2,2'-diferuloylgentiobiose	Phenolic acids	Hydroxycinnamic acids	901.831	901.829	100	901.83051:1333755 902.83386:0 903.83722:0		7115.32	7115.32	177470	7115.32	406633	395057	7115.32	96438	7115.32	7115.32	7115.32	7115.32	204609	71153	7115.32	7115.32	94754	90086	7115.32	7115.32	175734	7115.32	222326	219326	148546	7115.32	7115.32	7115.32	7115.32	2307687	2531454	3796988	7115.32	110448	122987	7115.32	7115.32	7115.32	90615.7	174116	7115.32	7115.32
24-Methylcholestanol ferulate	Phenolic acids	Hydroxycinnamic acids	579.846	579.865	96.6	579.84607:2146804 580.84942:392293 581.85278:0		1216769	541173	195188	672314	651991	1490578	9465.81	94658	2178944	4982187	6790911	3210172	3111426	1724042	1108442	2190324	1711084	3754457	497099	449301	481552	284510	236457	9465.81	389092	260802	490735	1120345	299064	357135	1054284	119011	9465.81	9465.81	9465.81	9465.81	9465.81	9465.81	9465.81	9465.81	9465.81	9465.81
2-Hydroxyhippuric acid	Phenolic acids	Hydroxybenzoic acids	412.716	412.715	100	412.71613:754211 413.71948:0 414.72284:0		81227	247096	3057.8	3057.8	3057.8	281968	66481	3057.8	50823	97211	63199	91722	161431	120331	129085	30578	56231	116324	40070	70922	1151430	424800	1364856	498022	208853	225522	871565	1220768	150958	1207663	386958	139431	223357	392667	226072	178238	391602	238666	148608	133557	163660	237990
3-Caffeoylquinic acid	Phenolic acids	Hydroxycinnamic acids	355.264	355.309	83.6	355.26447:164865296 356.26782:46141216 357.27118:5760391	55.05546:781321 67.05539:881208 69.07115:230886 77.79531:127109 79.05539:613308 81.07095:1287376 83.08663:408843 85.0657:298966 89.38329:102188 91.05526:758002 93.07093:998595 95.08643:990400 101.06033:165965 105.07077:1412943 107.08643:978588 108.1468:130151 109.10213:615452 117.07083:313244 119.08606:882380 121.10201:627127 129.07106:160842 131.08627:798545 133.10187:1260591 134.62257:113659 13…	109675304	111202976	809763968	721751744	1277571840	1258272896	1517021824	2376161280	872073	534363	403237	1283822	1012189	691349	493186	341004	277356	453982	423790	567636	302033	269965	102370	571804	531183	533187	257839	166082	301182	124904	60252	266827	3070303744	2963225088	2984035584	3025168896	3145100288	3289029888	3958897792	3708082688	4209712896	755085184
3-O-Methylgallic acid	Phenolic acids	Hydroxybenzoic acids	185.129	185.146	97.2	185.12907:24225104 186.13242:2331893 187.13578:1692758	53.3:14986 54.41318:13116 55.96594:14052 56.05062:38900 57.05839:42769 62.5343:14416 63.75173:13024 69.07098:147718 74.03181:16585 86.09744:265347 98.95924:16160 124.36639:17661 163.98077:14915	79053152	105638000	69099208	77997784	109646536	118245112	181961360	238021568	13276500	26021636	29928232	37048256	17437374	33751904	5213829	18941220	3940578	20196758	5743500	6828266	123020880	84717600	256284192	372425024	32215208	408231744	196037808	146612304	207018304	134613664	205512448	219374464	74597104	62108520	80815280	83458712	80252832	97626400	77132848	28329232	125936464	75580520
4-Hydroxybenzoic acid 4-O-glucoside	Phenolic acids	Hydroxybenzoic acids	301.249	301.261	98.6	301.24957:1781312 302.25292:424132 303.25628:0	55.05532:3527 56.05051:6999 57.07094:10918 65.61974:1188 67.05529:8097 69.07093:3639 70.06624:2238 71.08654:9258 72.08198:2270 79.05541:2155 81.07095:6660 84.08171:179176 85.10209:4299 86.09728:1932 91.05527:2030 95.08632:7156 105.0703:1540 118.0659:2523 128.59:1138 129.10268:13109 130.0658:2592 130.08698:14894 143.0746:1710 146.06085:1283 146.66141:1166 147.11377:4991 167.85069:1393 183.74384:12…	14747698	16071656	8768941	7580621	14009348	13577201	2476865	3868651	231602	383762	57087	144806	209576	347826	347888	283534	767342	569006	572545	193168	43536	37227	218138	109378	10189	64588	50817	27324	22054	117203	60565	269542	91856008	86094912	96560296	99585088	101519440	89045808	115043200	118074016	112012384	65568212
4-Hydroxyhippuric acid	Phenolic acids	Hydroxybenzoic acids	196.123	196.172	80.9	196.12305:7952916 197.1264:1038986 198.12976:0		3226135	1926682	4065131	1332258	30893416	17451554	1950420	4038212	1317516	13750475	7059132	14110218	13555182	5226848	5851335	9051208	6520990	4657672	7181542	4998240	33078230	39102616	26042500	22388348	21052538	3819737	4028436	2848759	2334986	903745	3952528	1897558	321091	266896	283104	605437	386889	156989	711564	1054115	369012	346025
5-(3',4'-dihydroxyphenyl)-valeric acid	Phenolic acids	Hydroxyphenylpentanoic acids	211.192	211.226	89.3	211.19237:1499023 212.19572:0 213.19908:0		10801.7	452911	188577	10801.7	10801.7	930530	206148	1066240	10801.7	10801.7	10801.7	1437702	638513	1062338	5056382	5276492	2114176	245269	741500	192502	10801.7	10801.7	10801.7	133525	390574	594306	160702	2115637	2038798	350481	281961	291998	150730	172497	168956	207584	284240	120320	147924	145417	150430	10801.7
5-(3',5'-dihydroxyphenyl)-?-valerolactone 3-O-glucuronide	Phenolic acids	Hydroxyphenylpentanoic acids	385.344	385.335	99	385.34317:9193266 386.34652:2325735 387.34988:433818	55.05533:13421 56.05047:14152 57.07092:70466 57.47472:5034 67.05524:21470 67.58881:5569 69.07085:12420 71.08652:42726 80.11989:6414 81.07087:22495 84.08163:983295 85.10209:20048 93.61076:6258 95.08634:24675 107.44753:6759 112.07637:7436 129.10265:120400 130.08675:172997 147.11311:39517 194.63156:6058 213.64604:7015 249.51083:6790 327.9035:7494 385.3432:121730	9829209	9374279	115929720	10204117	130672984	111598176	5768591	5057583	185613	545688	93945	35667	109645	58357	71431	150633	111895	93476	502635	435576	18542	14724	527.486	5350	19102	24780	70716	25584	97820	76708	7236	5275	413554496	344128352	454290048	365575424	195712560	331538688	392399712	444421440	340377984	234294816
5-5'-Dehydrodiferulic acid	Phenolic acids	Hydroxycinnamic acids	387.351	387.352	99.7	387.35059:1818310 388.35394:0 389.3573:0		884645	522073	1877166	780050	1446081	873066	609850	241140	17839	396.601	26710	396.601	396.601	396.601	396.601	396.601	396.601	8403	396.601	19881	396.601	7860	6898	396.601	3966	396.601	396.601	6769	396.601	5958	396.601	396.601	3156817	3301274	4958756	6815830	1888115	7661898	3.49619e+06	2235407	4756978	5347606
5-O-Galloylquinic acid	Phenolic acids	Hydroxybenzoic acids	345.259	345.272	98.4	345.25909:21360938 346.26244:4034058 347.2658:200786	54.5653:6927 55.0553:60674 56.05867:13819 65.59174:7562 67.41773:7305 69.07081:56867 69.30867:7167 70.06618:40036 70.07429:31053 72.08173:429087 73.0788:10209 73.08504:116305 74.2733:7753 75.45702:8167 76.99808:7503 84.08132:13675 86.09731:838443 87.09496:12911 87.10058:286389 94.03943:9160 107.27039:9677 145.53847:10347 185.1656:32417 186.16901:51015 197.85544:9993 199.18114:13677 200.1835:15819…	194079808	117084704	176820288	184164832	224540000	204589632	147227632	147778160	179748960	101834288	131901192	24581380	147090064	107033952	12412806	67060252	57875884	90875680	64051924	35548232	29391900	185160384	175076368	162296672	183568240	32960700	224851152	234282560	232906608	175580496	265182720	35491852	330099872	374865568	529284256	525755264	505995072	426752992	362359824	270380416	454339232	277896224
5-p-Coumaroylquinic acid	Phenolic acids	Hydroxycinnamic acids	339.27	339.309	86.4	339.26959:6174821 340.27294:1350717 341.2763:233360	53.03967:4850 55.05547:26632 56.52968:4160 57.07099:4510 58.62805:4251 63.82474:3428 67.05537:39445 69.07091:13607 70.33271:4228 79.05525:20872 80.75838:4105 81.07094:74964 82.43835:4423 83.08642:10766 85.06593:6614 91.05501:31721 93.07085:41817 95.08645:44659 97.92318:4222 105.07069:55521 107.08643:30549 109.10197:22791 111.08099:9081 116.34748:4817 117.0706:14966 119.08634:41113 121.10179:22130…	3210743	11302658	4198109	15077125	15958539	34230300	52184056	57746776	257868	140292	110234	148665	58549	41595	23410	58107	24332	67356	98592	31291	40851	66719	43877	49695	40214	24807	55187	34253	32673	22531	32037	48293	57924984	39572688	56493972	65972588	99166736	51551904	80771800	71136912	90406688	80189328
5-Sinapoylquinic acid	Phenolic acids	Hydroxycinnamic acids	399.335	399.361	93.3	399.33511:1615064 400.33846:341509 401.34182:0	51.99616:1113 55.05533:3508 57.07097:8172 57.69049:1088 60.05676:8895 60.6284:1146 67.05513:2246 69.07106:3799 70.06619:46927 71.05022:5450 71.08669:5650 72.08175:5653 80.57825:988 81.07113:6075 83.08663:2114 85.10213:2945 91.05482:1099 95.06091:1251 95.08625:6853 97.07677:2253 109.10196:3256 112.08777:12553 113.72591:1065 114.10326:2820 115.08734:4016 116.07141:18666 119.08677:1346 123.11732:127…	11503811	1124398	5104095	2503716	18383240	10794694	11023988	5038028	193509	12668	13700	85834	55972	47178	10329	29065	36853	22857	28013	54033	13482	21147	19210	13841	17600	18724	27528	554822	5139	6247	7029	20795	114483360	55326464	21219928	67729336	35042652	102490656	49817574	29861492	69773656	75677512
Avenanthramide 2c	Phenolic acids	Hydroxycinnamic acids	316.249	316.277	92.6	316.24942:3972068 317.25277:759219 318.25613:0	55.14487:2111 55.65472:1945 57.03457:21055 57.07102:7165 58.06617:2721 59.80202:2062 60.08186:21626 67.05534:2914 68.75317:1998 71.08693:3245 81.07096:4470 84.0816:4068 85.02937:365059 85.10197:3384 109.86044:2404 144.10298:4968 155.14294:2397 162.08989:2603 179.47894:2433 183.4769:2963 191.99762:2401 205.87167:2881 257.17578:6540 316.25034:32613	3451142	37844536	8103640	3292510	4652104	4215192	10756456	10352384	61518636	69632936	68011856	46095384	45524476	40874980	22514166	20593020	7452780	48966368	6539805	42716780	3374148	7374543	32163618	4515698	25201894	6944972	13064048	14310115	12969194	6431642	19936798	18830030	1808304	2392347	1870945	6540386	2806690	1297935	3.071e+06	4100512	2041479	13649634
Avenanthramide 2f	Phenolic acids	Hydroxycinnamic acids	330.28	330.304	93.7	330.2804:2980074 331.28375:953375 332.28711:0		6075802	654122	1322513	567806	2151361	1543331	984106	962452	818.296	66169	61290	66637	17073	64486	47448	17236	96881	114494	111093	28424	13448	23591	11770	9889	11871	8183	14805	11977	818.296	27884	15866	51756	9046042	3863117	2045226	4510398	6248974	6530336	9642072	17576870	1707274	2687331
Avenanthramide 2p	Phenolic acids	Hydroxycinnamic acids	300.291	300.278	98.2	300.29053:5026244 301.29388:1032189 302.29724:92094	50.94807:2833 52.93432:2758 54.49286:2647 55.05531:47256 56.05054:33551 57.07092:15189 58.02969:3620 60.04548:3512 64.02737:3025 65.04034:3702 67.05523:26223 68.05047:6056 68.5831:3269 69.07088:26122 79.05508:15887 81.07082:15226 82.06598:12207 83.08643:7752 93.07068:8545 95.08624:7964 96.08158:3754 128.57961:3728 157.26581:4107 202.79066:3785 229.00987:4040 252.26888:7927 264.26743:4058 282.2797…	2306102	7184490	54074160	9260481	35761556	27612966	21226672	14172412	861332	166076	210824	365185	274833	211232	310851	445343	120764	266359	455781	474856	301368	196382	181906	313213	127066	180530	313265	205408	270355	281164	539519	138920	108261600	157106736	77881024	26963474	48941764	17425552	32592145	18853466	46330824	101738752
Caffeic acid	Phenolic acids	Hydroxycinnamic acids	181.127	181.157	91.1	181.12656:42350168 182.12991:0 183.13327:794311	55.05541:61936 56.05061:425537 57.05843:48429 58.74706:23344 61.96493:24370 63.95474:25069 65.03957:52276 67.055:56696 69.07111:62924 72.1689:23536 76.80241:24755 84.08177:985134 86.09738:112336 91.05538:52580 94.97967:25837 129.29349:35801	247817312	291244896	105484256	237580800	123229400	30092988	17949124	17088308	917736	4654580	5311534	6699834	2433021	3485008	643764	1791527	372023	931527	1735034	2210908	212405808	197399792	156659008	98894824	83365008	121685512	198652912	166455968	38142096	149181360	158943632	67857472	121972384	201404496	174263984	172567504	162950576	146692048	149207280	147278880	151135680	107951088
Caffeic acid 3-O-glucuronide	Phenolic acids	Hydroxycinnamic acids	357.28	357.281	99.8	357.28018:20298816 358.28353:5557749 359.28689:1048360	55.05542:103114 57.83707:13535 59.05032:12771 67.05539:139158 69.07103:43162 71.58686:14754 79.05526:100317 80.82087:12447 81.07094:239459 83.05042:23074 83.08664:42045 85.06557:35137 91.05528:99130 93.07087:223247 95.08643:235714 99.04505:28852 101.06037:26073 105.07088:148982 107.08:18752 107.08649:207791 109.06598:13858 109.10193:112512 119.08637:190791 121.10187:163029 131.08615:49606 133.101…	20348764	27518178	225185008	20006888	336159200	354370784	207427504	333793248	3384606	1334923	1092624	1087188	335899	809994	444110	689403	535613	174288	320804	172073	3282842	737094	342545	303112	386999	181680	221917	361619	307633	166171	156651	158892	1243387648	1166110848	1198768384	1259510272	1353914624	1414191360	1419159104	1494848512	1343469696	1281019648
Caffeoyl aspartic acid	Phenolic acids	Hydroxycinnamic acids	296.231	296.245	97.3	296.25928:4318584 297.26263:4096182 298.26599:823489	51.60497:1955 53.03967:8199 55.0189:15708 55.0553:34815 56.05873:2746 57.03451:4397 57.07092:30443 59.05024:3664 67.05525:37330 67.05857:3550 68.05883:2946 68.62282:1997 69.0708:23506 71.08656:2432 79.05518:30348 80.05846:4510 81.03442:14059 81.07083:30783 82.03778:5693 83.05016:5120 83.08636:8627 91.05505:8243 93.0707:22516 95.04989:4558 95.08624:17547 96.0525:2184 97.06555:4044 97.10186:3847 10…	12480224	17103092	16468202	8735218	68482904	26966418	13455121	12731796	958938	3349.39	38635	84170	84047	193415	234018	159066	146085	105366	170931	435184	33494	48314	82216	44024	113631	164016	290544	99102	118407	217903	114331	292136	60114380	28368030	87059792	28346744	26215172	34786392	53277160	49987308	56567012	24207044
Caffeoyl glucose	Phenolic acids	Hydroxycinnamic acids	343.297	343.298	99.8	343.29666:12452838 344.30001:2953487 345.30337:455224	55.05534:17188 57.07094:284841 58.06618:48001 67.05533:26117 69.07083:13966 71.08651:144914 81.07109:53622 83.08656:30132 85.10205:100242 95.08636:112409 97.10196:12605 109.10195:63068 123.1175:11090 138.4286:10519 163.0694:9725 183.17462:33235 240.23285:501173 343.29745:11780	171848496	167428480	14534844	11636589	70754200	60819132	9262205	74431784	101656768	6913932	5306586	86823824	33021014	44438188	71732536	73472584	52806928	22475242	45904252	68953680	55236440	11339925	59871284	11115900	9794097	48444828	15407074	52539592	30631220	52779260	35492772	88589184	76420296	86420488	155915392	159807616	150691648	143223504	118013184	94670912	141355456	293689664
Caffeoyl tartaric acid	Phenolic acids	Hydroxycinnamic acids	313.224	313.229	99.8	313.22409:1439552 314.22744:504949 315.2308:2052247		4784.14	233754	115779	141701	185834	4784.14	149055	99306	99029	60960	128775	437833	105735	792304	4784.14	56444	95154	47841	62529	381515	548352	300386	358924	4741669	1925832	4713445	2781224	2196698	2574483	563770	1666688	3215776	502584	1592664	945385	356748	282972	460298	180348	101837	258860	1578297
Cinnamic acid	Phenolic acids	Hydroxycinnamic acids	149.133	149.159	93.8	149.13306:884064 150.13641:367056 151.13977:1106483		960940	871604	1039346	597731	936027	1335752	997765	751358	277999	89148	91174	1632942	2545300	8273620	237544	204224	109285	149889	137312	149559	78188	40856	102884	4432278	2668320	4828358	76145	97764	139588	210037	99207	80497	1699542	1390405	1942639	1688406	2104656	1927385	2687330	2566282	2808378	582934
Dihydrocaffeic acid 3-O-glucuronide	Phenolic acids	Hydroxyphenylpropanoic acids	359.296	359.297	99.2	359.29584:3148316 360.29919:922076 361.30255:183054	55.05541:11120 56.92497:1745 58.42261:1668 60.44136:1542 63.62361:2108 67.05537:18948 69.07092:9072 70.91392:1878 79.05518:13032 81.07088:33953 83.08651:5975 91.0552:5691 93.07082:30483 95.08643:31987 105.07064:7102 107.08636:34880 109.10188:14295 119.08616:5735 119.37375:1988 121.10191:22260 123.11736:3327 133.10182:6438 135.11736:21073 145.10216:3016 147.1172:3954 149.1329:8736 159.11794:2632 1…	5222333	7387054	23500210	17515398	50981704	42127640	42854304	36190036	1897315	3424266	58967	25490	36572	11374	114523	39973	251303	33014	156028	135664	9269524	1886995	9690	882.237	8822	10325	85589	104093	64078	43693	55813	58524	137130864	151257344	200239936	227064464	54432700	223808288	68409574	81706432	55112716	260873904
Dihydroferulic acid 4-O-glucuronide	Phenolic acids	Hydroxyphenylpropanoic acids	373.282	373.324	85.4	373.28244:28593444 374.28579:6240123 375.28915:0	51.06467:12413 55.05531:26096 56.05056:39100 60.04543:42997 68.31592:16691 69.07076:44685 70.06615:780197 71.06939:34143 72.08179:162429 82.06567:16943 84.04527:52481 84.08172:2022140 84.24152:15837 85.06561:20063 86.09735:588966 90.05604:18423 101.10815:24463 101.66052:19486 102.88623:17287 127.08743:34073 129.10281:931840 130.08685:21757 132.10242:18821 152.14351:37858 159.49651:16786 180.50008…	213312160	225423008	21758230	19427586	52971256	53948684	131096152	13664122	6691410	61772088	42138284	178091264	59816636	54966324	9588009	61302400	10176919	16100246	62880944	54492428	73710416	40370116	12521857	25760686	15676990	23271106	164673760	265895584	256489520	29459744	37054220	295539456	27940996	10883019	22667476	29183180	13772490	16619889	12911033	10091302	15730764	16203933
Dihydroferulic acid 4-sulfate	Phenolic acids	Hydroxyphenylpropanoic acids	277.217	277.263	82.3	277.21732:9482108 278.22067:1863108 279.22403:1371922	53.03967:89088 55.01897:13925 55.05533:74871 55.15156:5714 57.22487:5786 65.03955:6387 67.05531:72445 69.07094:32302 71.05002:7952 75.93428:5814 77.1759:6753 79.05527:140608 79.5302:5293 81.03451:60992 81.07088:69783 83.05019:13669 83.47747:5527 85.01309:5924 86.92068:5411 91.05519:101692 91.41596:5916 93.07082:126626 95.05004:40349 95.08615:20760 105.04578:9118 105.07088:37041 107.08624:24909 10…	46343468	23505278	96092672	19351120	123907896	176841904	177856464	256335504	140884	55349	387484	205099	40136	275269	513701	741248	611830	209315	415590	868406	362552	294610	533418	474271	534556	190559	556756	328035	238752	397416	348201	680741	89342104	529335456	242160096	466554656	381011168	380035616	434315808	425103840	443527776	442195168
Dihydroferuloylglycine	Phenolic acids	Hydroxyphenylpropanoic acids	254.248	254.251	99	254.24872:1848222 255.25207:328966 256.25543:219221	50.3888:1289 50.96563:1249 51.93748:1236 53.03978:1890 54.65305:1458 55.01907:1368 55.05532:21216 57.07096:8746 59.79241:1413 60.21166:1291 67.05527:4868 67.78616:1287 69.07095:11955 70.06616:1439 71.08665:1902 77.37868:1449 78.50375:1350 79.05502:4467 79.29799:1240 81.07089:3743 83.08657:5262 91.85614:1675 93.07077:4430 95.7703:1365 108.28904:1747 122.06082:1813 123.35313:1603 144.00049:1527 164…	10544959	10795764	9013893	20893336	28547484	12555438	21301810	8774302	27836	22584	154268	242348	353216	325838	162153	63201	350387	100129	106898	66261	66194	37346	68014	57781	87248	135421	88826	26980	11291	204227	58614	138962	69311480	19514034	18275052	36362412	16229015	10555120	60055694	44792996	75318392	25478452
Dihydrosinapic acid	Phenolic acids	Hydroxyphenylpropanoic acids	227.176	227.226	80.5	227.17627:4800366 228.17962:773404 229.18298:4293918	51.71395:2746 53.00352:2553 56.05062:7401 57.05843:12734 58.06626:6591 62.53845:2549 69.07095:87272 70.06628:4674 82.0662:3706 84.90575:3030 86.09742:173109 99.98151:3400 101.02889:3511 110.07219:7354 131.95413:3570 138.0309:3370 181.48653:3317	12165535	10180707	11038811	12361418	21685394	11241491	57462676	40121328	1677990	1207225	1626204	2295059	4796286	2845474	1634668	1556717	943012	2422894	1210301	1584394	2815566	7888250	14400371	5694012	8548038	20960066	12377954	3687799	6550784	4605296	3419322	7181916	24908554	19933442	13995157	27619630	30282410	42229068	26230520	14154372	38306668	32349450
Ellagic acid	Phenolic acids	Hydroxybenzoic acids	303.171	303.193	95.5	303.17123:2991804 304.17458:480507 305.17794:0	50.05051:1858 51.8939:1757 52.67142:1815 57.87826:1851 57.90021:1857 60.27338:2244 70.46982:2124 79.05518:2767 91.05499:3591 94.06611:3631 96.08178:2970 106.06593:3222 106.8479:2067 108.08161:8614 117.07086:2435 119.64954:2508 120.08141:11501 121.08904:5681 124.07641:20549 134.09686:4362 141.86411:2236 144.08156:3039 146.09741:3630 148.07631:8018 159.0923:2705 162.47679:2766 166.08678:4751 168.08…	2717050	6968276	51044052	48223156	37711656	31340934	23590288	30690250	14970	34377	25632	139473	29144	121141	21885	19498	31359	18605	11026	109094	27451	70062	45349	105375	35971	84103	59414	34716	11831	37824	34871	55689	37315848	25918782	19614718	164375184	119387312	51883452	102633138	152058128	53208148	19774006
Ellagic acid arabinoside	Phenolic acids	Hydroxybenzoic acids	435.26	435.307	81.7	435.25955:46497912 436.2629:6032090 437.26626:1705560	63.55125:23696 66.69498:26964 69.07094:82965 70.06615:1412174 72.08183:880482 78.61065:25632 84.04537:59252 84.08173:417345 86.09737:1705395 87.05578:27983 100.96624:29622 125.95426:32403 127.08726:38146 127.30677:27610 129.10301:237498 130.08664:117562 141.06636:34685 147.11317:111282 169.09793:30011 176.46785:30035 183.76845:30044 185.16582:333265 197.12976:55288 199.10805:279719 204.13464:1699…	320271872	439394752	4804290	7049321	1095581	1088447	1982129	773917	1302555	28068342	7018042	27263194	1232152	17776248	3268005	2277621	1306700	613722	720565	287862	1954675712	2075173376	1923924864	1334572032	1249529216	1246762624	1702212864	1758777984	1889016576	2030434688	2025897984	1484035328	2905217	633898	3434277	1985586	2249348	1324780	1370357	1188425	1552289	2355827
Ellagic acid glucoside	Phenolic acids	Hydroxybenzoic acids	465.288	465.333	99.9	465.33334:9433092 466.33669:2372544 467.34005:15399814	54.43982:7052 61.93633:6731 76.04028:79348 81.07069:21264 85.06566:12574 95.0863:10731 97.06524:14918 105.07031:15403 107.08626:15609 109.06532:9250 109.10174:11310 114.28106:8032 119.08648:8793 121.10163:10708 131.08549:9918 133.10159:15859 135.11732:11179 137.86783:8488 141.67905:7652 145.10115:21806 147.11734:14039 157.10097:10858 158.08194:12537 159.11754:37870 161.13231:12843 171.11771:8850 …	18870534	51049764	18802356	17602012	49904744	73361992	3437436	11312908	749886	10142	23976	46432	26740	32513	16693	9599	11634	59241	6842	7656	1209076	149625	88920	152435	98155	92965	354734	98589	217524	94635	44722	63349	156420272	149246512	125975984	20084310	16606534	15881259	48878252	62094392	35662112	37965064
Ferulic acid	Phenolic acids	Hydroxycinnamic acids	195.152	195.184	90.5	195.15199:12163043 196.15534:0 197.1587:6797722		9487395	3727286	3546106	2946051	4653390	562055	149367	452018	655560	3204602	1337204	765984	1247174	1113674	1189617	1091612	1760891	2435557	896165	911383	11802132	13473627	41528168	23536266	26311808	30141036	39620116	50282448	56991908	43509948	55889924	25016226	252611	1661956	209743	929317	498700	586373	326285	187547	465023	141120
Feruloyl tartaric acid	Phenolic acids	Hydroxycinnamic acids	327.215	327.256	86	327.21515:25924732 328.2185:270899328 329.22186:47403360	60.05676:187986 65.92001:19662 69.07092:27074 70.06618:1824560 71.05009:50643 71.06966:42621 79.17788:20469 82.06632:36523 86.09734:245858 90.8417:19209 97.0769:54846 98.06103:134656 99.09227:44175 102.23513:18609 107.30424:20087 110.06091:27406 111.09273:47579 112.08772:390602 113.07166:152710 115.08695:48377 127.0872:371374 140.08299:42456 145.90425:20151 151.19397:18353 152.08278:33743 154.098…	112657184	174047536	82131152	136478528	15870283	154261616	33428684	42080608	3060073	116427848	112139880	118231504	96442256	7901539	1573670	3049044	3358722	103053832	6252976	30986674	21674328	34931924	32055776	16211115	22845158	461245696	453993728	449529120	461215104	535580352	524387264	472987008	6128706	4296071	30247622	5121646	5544818	6555902	6056971	7433052	4680890	5414150
Feruloylglycine	Phenolic acids	Hydroxycinnamic acids	251.224	251.227	99.6	251.22388:529901 252.22723:0 253.23059:0		243922	79059	72500	6852.66	77988	105055	90383	83468	6852.66	6852.66	6852.66	1202761	732971	458804	68527	6852.66	6852.66	6852.66	327281	6852.66	266796	156286	119327	1461841	1070136	1233322	199918	273009	166937	180654	199921	84477	6852.66	6852.66	90425	6852.66	6852.66	140159	6852.66	6852.66	6852.66	6852.66
Gallagic acid	Phenolic acids	Hydroxybenzoic acids	605.389	605.385	99.9	605.38916:7948710 606.39251:1833860 607.39587:2645714		9687194	9399952	4599158	2670948	8507273	9685577	163699	3406744	3977544	1732319	3335380	1882328	3144876	1006642	229492	45800	504926	1415266	662669	431867	492307	1745646	1249400	1199040	3259843	3162839	366362	1754407	411319	279678	305671	279388	42979288	39728160	38520776	38630992	37069336	37975780	37594690	38897028	36292352	41995460
Gallic acid	Phenolic acids	Hydroxybenzoic acids	171.113	171.12	99.6	171.11337:59066172 172.11672:5309068 173.12008:1494876	52.00011:6535 55.05536:23830 56.0506:31330 57.05835:48001 58.06624:14750 60.93813:6586 64.10553:6455 69.07091:95869 72.04539:14841 75.05612:8048 76.60085:6829 86.09737:150854 98.16472:7200 99.52679:7314 143.1189:15525	455411392	581103680	286637472	489439392	767937856	787372800	184706000	1502114560	323199648	439982560	449875680	360687296	329080768	318973824	264971520	285088032	27277460	403227040	379573024	39101280	1089742976	1179627392	1188504320	1020098944	1032170624	1057242880	641937600	642766912	678268608	845523136	869747904	727826240	1233763456	1322614784	1257772032	1231987072	1226861440	1235725696	1411042176	1297224576	1524859776	1501008640
Gallic acid 3-O-gallate	Phenolic acids	Hydroxybenzoic acids	323.219	323.224	99.8	323.21936:974356 324.22271:34874120 325.22607:4043763		1057220	2366624	431678	14746.8	286481	398364	309379	425796	459614	776597	732264	1522531	541962	591846	258615	230264	404483	532338	191451	168498	2760859	1148114	241128	594281	1753780	1404728	2494412	3135708	939567	2051572	1666167	2942430	455523	315512	452950	147809	572146	466737	248814	350160	147468	1428131
Hippuric acid	Phenolic acids	Hydroxybenzoic acids	180.137	180.173	88.8	180.13701:21339980 181.14036:309606 182.14372:1036594	51.07497:14015 51.95228:13641 52.62089:13940 55.05532:64592 55.69911:13602 56.05056:269912 57.05838:49954 57.48011:14085 67.05534:33817 69.07085:41399 72.08183:21218 84.08174:582845 86.09729:61285 138.01566:16420	167661328	224670336	153651968	81992272	6122382	6471751	481103	2278734	607599	2692165	17899198	1086706	1512163	1566912	2383184	1687867	732121	2261848	1167971	1602400	169219008	106496208	78543424	105204536	79969440	23618594	26593178	72450216	59092428	59237808	125041112	156317088	107756584	216268176	290895712	451391616	190984768	400537280	221268164	367706368	74829960	332250624
Hydroxycaffeic acid	Phenolic acids	Hydroxycinnamic acids	197.129	197.157	93	197.1293:16198671 198.13265:1944032 199.13601:260006	51.41362:9231 56.05057:121667 70.06619:35242 71.9429:10092 84.0454:198553 86.0974:37545 93.60603:14464 130.6344:10264 131.10532:11765 177.18478:12271 195.33635:12674	2900950	7480980	11881871	8145006	57101948	56907616	61949784	225792544	41334100	8828060	3804541	22796054	29016200	33290914	5010920	13589846	11222657	20845922	9290683	24986046	2544247	1436800	3923294	2876552	1460719	5402212	5237976	3589318	5916607	4533578	6630094	8863270	8566116	13682004	16793682	14410591	17936902	13588672	13646858	15492538	11801178	8909175
Isoferulic acid 3-O-glucuronide	Phenolic acids	Hydroxycinnamic acids	371.336	371.308	98.3	371.31662:3406772 372.31997:788121 373.32333:376621	54.53937:1837 54.56125:1504 55.05529:35748 57.07095:30017 59.05029:5653 60.04548:3565 65.72128:1715 71.08641:24348 71.09274:1786 78.59922:2203 83.05008:29695 91.05814:5681 101.0605:90411 111.04473:36015 113.35986:1915 121.53728:2480 129.0551:26578 147.06595:17592 275.71973:2314	11403506	19503792	7322007	20524614	15623743	17359320	36880976	7097111	967569152	28893728	30749404	61181132	29892792	17213766	16667829	4952812	29494850	38805320	30500108	10350797	40590552	23018284	20105324	4459172	27987654	18328294	6315770	2393405	3175850	8155260	10924752	11843154	24201120	19031260	16261440	45867716	36281476	30272700	2.2611e+07	32217942	13004149	29282340
Isoferulic acid 3-sulfate	Phenolic acids	Hydroxycinnamic acids	275.172	275.247	87.2	275.20898:74554848 276.21233:37159864 277.21569:3366821	55.05536:57280 56.0506:756652 56.17784:30033 67.05528:127206 73.79289:33180 74.58451:36146 83.06138:220838 84.04548:463218 84.08176:8698949 85.06615:40211 95.19154:36062 101.10813:48979 118.95693:35887 129.06677:39050 129.09402:38017 129.10254:227368 130.05005:43439 130.07835:33198 130.08704:156975 142.76144:32309 147.11334:90723 156.56059:37664 169.53659:38360 181.14613:33850 186.52026:35478 191…	1302573568	441330112	215255168	1120884480	210874416	1310414464	1455765888	357907776	82846864	230310928	109893152	116047768	87034256	118096912	147300512	334497216	72144512	144967344	362157344	116331408	387467424	247432928	333996064	317811168	208523056	168137168	133609560	184472304	164139648	222060928	171561520	264083824	269632544	1418109056	1480458368	1138708736	140265584	2085748352	1631716288	996471680	2266960896	880754368
p-Coumaric acid	Phenolic acids	Hydroxycinnamic acids	165.114	165.158	83.5	165.1136:6578667 166.11695:19260880 167.12031:9955413	50.01629:632575 51.02401:3777581 52.38839:329936 53.03966:6526545 55.01896:485152 65.03959:4126560 67.05516:650916 68.34209:392953 77.03959:1653002 81.03439:382320 91.05515:3722384 95.05:8321722 104.58849:382203 105.04546:2133054 119.04957:1159904 123.04463:839349 138.80879:452198	10128411	15149323	19309156	32256640	11928699	13788789	9702559	19851344	20039742	17008938	13373173	7387644	32092816	15130030	36682036	27588542	35722076	61955216	18332888	16111173	4837581	21220488	17080902	19224222	22047544	6410634	26919600	23356428	22266000	43738448	35716872	27017318	33849.8	338498	33849.8	33849.8	33849.8	33849.8	33849.8	33849.8	33849.8	33849.8
p-Coumaroyl glucose	Phenolic acids	Hydroxycinnamic acids	327.338	327.299	86.5	327.33771:7120976 328.34106:1513005 329.34442:87864	50.52909:1915 55.05526:19889 55.43829:2412 56.0586:2412 57.0709:38880 62.06105:42447 63.0645:4398 67.05529:13230 69.07088:10045 70.0743:2961 71.08659:16457 72.08175:122804 73.91448:2068 79.0552:3153 81.07076:13707 82.07411:2498 83.08627:7492 83.65926:2383 85.1021:6208 93.07062:4083 95.08642:15242 97.10187:4763 98.98492:45403 105.07007:2210 109.10172:3901 126.09228:2352 130.09283:3313 149.03003:24…	3405450	17477700	84498976	47010144	47018368	51017556	37508656	40570000	4345659	282651	38240	145705	239379	429482	238556	337583	270015	414088	374212	507796	2758356	11449	548.177	548.177	548.177	548.177	11106	5482	548.177	548.177	6488	7356	187554576	264626416	201218144	417750752	313057888	311742112	173655976	159839536	187472416	330379200
p-Coumaroyl glycolic acid	Phenolic acids	Hydroxycinnamic acids	223.17	223.194	94.3	223.16986:3093902 224.17321:0 225.17657:1074354		11982935	6610760	2831488	1593275	7271136	5527394	1944295	880616	435918	357899	589441	756494	831503	1236518	432229	661993	1860050	745415	398770	534996	356386	389265	423984	929869	590070	350860	535962	414836	1177222	843979	504450	455943	13229881	5131720	11302067	9194785	13034778	22348942	12087758	11253463	12922053	14579166
p-Coumaroyl malic acid	Phenolic acids	Hydroxycinnamic acids	281.194	281.23	88.2	281.19391:4843566 282.19726:6973458 283.20062:1242171		2733160	2326300	820008	519624	14855.3	397317	14855.3	14855.3	14855.3	375216	14855.3	14855.3	14855.3	14855.3	14855.3	14855.3	14855.3	14855.3	284738	323059	21355136	7929058	7545124	20195182	12069910	13278547	17515716	13942816	6908250	10117977	21500702	524876	410165	281279	419324	479242	254709	189402	568785	923993	213577	832969
p-Coumaroyl tartaric acid	Phenolic acids	Hydroxycinnamic acids	297.244	297.23	97.9	297.24316:2988048 298.24651:604470 299.24987:187097	53.0031:2649 53.03964:4374 55.01889:2843 55.05525:27887 57.03452:3479 57.07092:9283 58.30942:2066 66.02908:1991 67.05521:29288 69.07083:24229 71.08646:4329 79.05516:20417 81.07071:27763 83.08633:8537 91.01917:2186 91.05483:4245 93.07057:15195 95.04987:3263 95.08624:19208 97.10239:2823 105.07072:7012 107.08622:6151 109.10182:4525 111.08116:3079 121.10178:4426 145.78828:2734 248.35611:2503 279.2314…	16927898	54889900	9003210	7046676	28482990	14950695	11950652	7876694	27245300	13197448	6774856	12444245	8550482	6532448	4347739	6943887	4116072	5695526	4270926	2977118	2224096	3223483	3267450	3517490	2143399	2826991	1580423	2701622	1444846	3872871	2072408	2382038	32467578	17193344	19684372	38351056	13325125	21518926	1.5576e+07	23346870	7805121	21951594
p-Coumaroyl tyrosine	Phenolic acids	Hydroxycinnamic acids	328.342	328.331	98.6	328.34152:9689014 329.34487:934546 330.34823:0		1119256	11879759	18057886	3329272	10651379	8670978	9539432	6245402	492785	520.997	520.997	18988	14186	8375	10613	14669	10887	520.997	10131	27388	316499	17479	18897	21354	9969	6764	23381	14573	13273	7919	18151	5210	37585688	40440232	17240962	73747624	75533080	55264036	33744462	35129176	32359748	68775680
Protocatechuic acid 4-O-glucoside	Phenolic acids	Hydroxybenzoic acids	317.219	317.261	85.5	317.21967:14546734 318.22302:4033966 319.22638:437071	55.05513:14855 56.05055:25495 60.04514:8582 62.46379:7407 67.05553:8094 69.07104:58325 70.06627:67440 71.06944:11541 72.08195:76817 75.05624:70160 84.04555:62253 84.08179:809811 86.09743:598541 95.40769:9401 107.42923:9728 110.07188:13557 129.10292:153124 130.05042:46188 130.08699:92555 143.1188:111750 147.07715:14660 147.11349:36350 155.01747:16519 160.78061:10470 210.46341:9124 228.17175:11067 …	93323936	96478568	159480992	114301768	137625744	37953472	124118808	108880016	21084450	39571988	34314024	57553776	31879218	41890616	70210384	21999962	30895292	79966296	21511316	68923248	109986552	168521184	24020086	63392572	117542192	88186896	103703456	97009896	41359928	85384080	170302480	178841072	9524132	12387459	10717491	82966992	76863664	16226242	1.51375e+07	13746129	16528922	15314751
Rosmarinic acid	Phenolic acids	Hydroxycinnamic acids	361.275	361.315	86.2	361.27484:1340426 362.27819:207633 363.28155:0		1478105	4323102	2034925	1791329	1906201	2907286	693174	1321886	602.301	602.301	11171	64220	15534	24013	602.301	602.301	10226	11255	8683	7223	8689	12521	9744	10173	6023	8830	15258	6798	602.301	61483	7601	9972	10156447	4387888	2335446	3212740	3304433	2446617	4.16544e+06	4113852	4217037	4288546
Sinapic acid	Phenolic acids	Hydroxycinnamic acids	225.206	225.21	99.6	225.20619:668384 226.20954:0 227.2129:0		267047	75229	593109	644300	193235	197304	477158	159180	241730	427739	193861	152200	186553	5846.51	191278	65321	137553	102620	90095	321239	268805	365039	149327	58465	220168	144195	444778	141442	433028	330861	267260	261249	1299031	528352	1305967	918928	1297921	571491	335599	456358	214840	1168224
Sitosterol ferulate	Phenolic acids	Hydroxycinnamic acids	591.893	591.875	97.1	591.89258:232843 592.89593:0 593.89929:0		158071	6137.87	6137.87	6137.87	6137.87	6137.87	6137.87	6137.87	6137.87	6137.87	6137.87	6137.87	6137.87	6137.87	6137.87	6137.87	6137.87	6137.87	61379	6137.87	6137.87	193636	6137.87	6137.87	6137.87	148744	6137.87	6137.87	204085	249080	176562	153970	6137.87	6137.87	6137.87	6137.87	150779	6137.87	6137.87	6137.87	6137.87	6137.87
Stigmastanol ferulate	Phenolic acids	Hydroxycinnamic acids	593.91	593.891	96.7	593.90967:1585638 594.91302:8577243 595.91638:0		8021.18	199583	139274	8021.18	8021.18	8021.18	8021.18	8021.18	80212	8021.18	8021.18	8021.18	8021.18	8021.18	8021.18	8021.18	97703	92916	8021.18	8021.18	2104425	1550377	1661693	555563	1131283	1684906	4200493	538888	1232814	1710221	1850453	659525	8021.18	8021.18	135114	8021.18	8021.18	8021.18	8021.18	8021.18	8021.18	8021.18
Syringic acid	Phenolic acids	Hydroxybenzoic acids	199.145	199.173	92.9	199.14494:12400877 200.14829:2006197 201.15165:7012152	53.03963:22993 54.48449:6155 55.05531:483131 56.05052:26214 57.05833:90236 68.2931:7607 70.06619:15161 72.08176:605445 85.27907:7526 119.7369:8001 125.55944:7237 154.79857:8753 195.20377:7516	17098976	5000498	24692702	4649696	24904144	55497976	62792552	75116552	37139864	3197177	2859523	4939686	16083566	17813066	37009060	38609964	25552304	40043936	32413706	10420809	1443466	2089457	5071464	4888920	10451632	4985212	4197333	3434183	22082688	2560900	7819812	17029822	5862595	3785648	32209124	4626965	5828668	66393328	3.60255e+07	67556096	4494875	5331419
Valoneic acid dilactone	Phenolic acids	Hydroxybenzoic acids	471.283	471.296	98.4	471.28363:6969593 472.28698:5210674 473.29034:1560818	50.11432:4714 66.23096:5140 66.84455:4822 69.07087:12893 70.0662:988047 71.0696:8953 72.0819:10435 73.27135:5717 84.04559:29503 84.08167:29784 84.76517:4631 85.08511:5231 86.09743:212723 102.05586:49665 116.07137:10499 129.0667:30953 130.21312:6014 139.08725:11603 141.06647:5430 170.11833:23444 183.15033:23416 197.12961:20194 199.10843:19311 215.14026:81354 227.10397:14070 229.15567:356213 243.13…	32888200	37924616	36482904	43772980	109544808	113975872	15812525	50133308	34894236	22028630	5306730	24574254	6772964	20107232	57877532	59023904	58655080	41864256	31428872	42118252	11485186	10278682	13678876	15637673	19156018	9958318	23636184	21511544	21437460	25936912	15327349	10578368	228553456	96267984	231381824	211163296	152464960	206385216	234322088	220297440	248346736	158691104
Vanillic acid	Phenolic acids	Hydroxybenzoic acids	169.134	169.147	98.2	169.1342:1365737 170.13755:548616 171.14091:5158996	52.74506:10547 54.11423:11197 54.41821:11144 55.03017:178471 68.02566:14533 69.00933:87701 70.04106:95652 70.06638:69932 71.02502:15001 71.81817:13436 96.0202:80263 98.03595:24805 98.96356:15203 99.98131:15168 119.78166:16003 126.03046:63253 133.32884:14076 141.04156:15995 164.00685:14660 167.72838:12105 169.03598:35523	1551448	2169548	5385214	3519117	2513812	6054957	1649441	3768817	1999011	1972954	2421966	3257582	3958542	4567344	2187374	1557366	1673795	2619756	1218444	1732386	1432915	2994999	1585939	1482412	3508254	1978339	561864	1579676	3337424	3682909	3078270	915769	6961465	4177436	11004391	15587165	4759321	5845134	6883010	7851154	5914866	4178580
Verbascoside	Phenolic acids	Hydroxycinnamic acids	625.584	625.587	99.9	625.58441:1678622 626.58776:0 627.59112:0		280631	220116	309685	1410082	193194	155355	523714	456820	98860	80602	120156	308570	5512.4	61963	5512.4	213879	75466	110710	55124	5512.4	966555	230322	384060	153242	110110	323610	318349	96163	103549	704459	315454	215300	5512.4	5512.4	5512.4	5512.4	321496	123503	125278	245044	5512.4	5512.4
2-S-Glutathionyl caftaric acid	Phenolic acids	Hydroxycinnamic acids	618.541	618.537	99.9	618.54071:20284616 619.54406:465826 620.54742:0	200.14061:69005 201.12509:13219 202.42294:8899 206.08267:20626 209.05774:13060 210.12521:10648 211.10912:25764 211.14571:36783 215.1405:19509 216.09914:45638 223.10809:12785 226.0845:104261 226.11955:210859 226.15665:42118 227.06717:22071 227.10393:29211 227.17731:11719 228.13553:77254 229.11311:10004 231.12509:312427 231.14714:18956 232.12756:27875 235.12117:24631 240.09906:22185 241.08292:25301…	143952864	42243024	14718406	7735964	205366	438962	6391.15	63912	8062069	735647	1185567	131396	389397	80069	266406	339033	87215	245653	6391.15	204873	3971470	1049666	739243	481617	814524	963086	1256497	1272588	466129	642309	275963	368724	125491	134929	6391.15	6391.15	6391.15	6391.15	106800	72461	141139	6391.15
5-Feruloylquinic acid	Phenolic acids	Hydroxycinnamic acids	369.385	369.335	96.3	369.353:3442944 370.35635:1045272 371.35971:1448239	52.37068:1846 55.05534:17429 57.07095:18966 67.05527:26368 69.07088:21297 71.08662:11925 71.32048:2323 73.83894:2176 74.26706:2324 76.42667:2140 79.05547:12355 81.07095:38197 83.08653:15039 85.10191:3302 85.39191:2171 86.09735:52628 91.05511:13024 93.07076:20455 93.53134:2131 95.08649:36798 97.10192:5645 105.07065:23000 107.08641:16132 109.10211:29033 119.08629:20696 121.10198:9361 123.11765:6671…	6722.16	3610307	6104144	2050793	12634764	6888671	5979950	26860122	67222	90476	317493	175618	69382	116553	118210	155121	266448	171063	246939	313729	276396	713070	336170	526810	151517	125625	768871	739200	588272	3919036	1780340	329266	29306444	31003334	11237312	81061464	79561512	26502910	1.109e+07	7748774	14431137	28043442
Chicoric acid	Phenolic acids	Hydroxycinnamic acids	475.391	475.371	96	475.39136:1565663 476.39471:573768 477.39807:72480	63.91611:988 69.0708:3491 70.06612:1886 84.08162:2539 85.06597:1769 86.0974:116721 87.48147:1246 88.27044:1256 93.07099:1155 103.12396:25422 119.08701:1302 143.19696:1372 145.10234:1499 159.11771:1490 161.13344:2247 168.13878:1765 173.97894:1219 199.14832:1576 209.13362:1849 211.14876:2094 227.18201:1827 237.16473:2855 269.1907:1756 319.24261:1478 337.25488:3443 355.2674:1989 440.35355:3453 457.3…	1601247	811483	9373558	7228126	19805358	17672078	8019259	6566207	33577	1255.64	1255.64	1255.64	1255.64	1255.64	1255.64	1255.64	1255.64	1255.64	1255.64	1255.64	1255.64	68753	1255.64	13088	19186	1255.64	15652	19804	1255.64	22322	1255.64	12556	30429592	58185864	59701140	63012784	66290028	69207584	42580640	43698716	41462564	25226514
Cinnamoyl glucose	Phenolic acids	Hydroxycinnamic acids	311.259	311.299	85.3	311.25912:934903 312.26247:307008 313.26583:294606	53.00345:2474 53.03973:7398 55.01894:26870 55.05532:17557 57.0346:4462 57.0709:13616 60.35175:1560 61.77477:1718 65.03969:2563 67.0553:10333 69.03433:2023 69.07092:14945 72.04552:11790 73.04896:1503 79.05522:119828 80.76988:1710 81.03435:2642 81.07088:80814 83.05:2268 83.08643:5694 91.05514:7089 93.07066:3840 95.05012:6938 95.08627:6532 97.06558:26022 107.05013:20931 109.06559:66379 113.17439:187…	8233910	2687019	6556080	1028580	1265562	2414424	1725114	2723668	34453	105778	165470	62366	3056.4	87000	82810	77271	165425	95234	40597	93336	88483	57164	143998	102057	105391	62394	147443	30564	3056.4	41992	331817	77550	12547339	9727167	12274702	3622276	5796848	9254675	8801485	14442475	3160495	18757258
Gallic acid 4-O-glucoside	Phenolic acids	Hydroxybenzoic acids	333.222	333.26	87.9	333.2229:2742459 334.22625:9133264 335.22961:800247	50.73204:7377 56.02308:7704 56.05058:30855 57.03835:7425 69.07097:19186 70.06613:58110 71.06136:105911 72.0817:20326 74.02459:24912 74.0609:62009 75.0643:9485 75.14297:9905 77.01332:8896 84.04507:10764 84.08167:20624 86.09737:98762 87.10061:34058 94.6918:8452 99.05614:314686 101.07167:20879 101.66029:8778 103.87498:8782 110.07217:14248 115.0552:15767 115.37896:9629 117.05769:17104 120.08177:11058…	19823352	23933688	20268628	8722964	15066670	26036086	6595266	7045509	4992476	7544148	10411741	5500840	9622234	3623297	3398893	2680788	3175540	4476035	1746181	3605891	9747030	9100355	1672525	3057601	1721980	15729737	23222370	13106003	25999468	36118840	12882414	20027514	21204862	36373620	21484034	35849276	16977886	27230120	15094752	7249676	22939828	12901235
3,4,5,4'-Tetramethoxystilbene	Stilbenes	Stilbenes	477.725	477.718	99.5	477.72495:585474 478.7283:0 479.73166:0		150952	5773.01	151079	152321	5773.01	5773.01	143318	5773.01	106535	5773.01	5773.01	95260	5773.01	5773.01	57730	5773.01	5773.01	5773.01	63604	5773.01	635485	480645	414474	5773.01	192317	184795	5773.01	192582	733949	182197	360062	5773.01	5773.01	5773.01	5773.01	135619	208624	329938	165856	5773.01	325938	5773.01
Piceatannol	Stilbenes	Stilbenes	245.256	245.243	84.8	245.28529:548315 246.28864:0 247.292:0	53.60656:549475 55.22885:635077 57.05838:1798569 61.56771:735804 69.07088:14381994 73.44912:655151 86.09732:23570192 110.92258:727617 136.2476:702204 169.78441:828616 208.46284:761538	2132916	1527218	727932	2042592	3136168	2817959	767080	302741	901928	664051	276434	262418	365753	1703124	118135	50836	180754	305903	20498	298535	135393	110555	144130	134627	119116	508557	1170042	580529	609296	751348	539420	795175	1576952	2737969	2332807	2499560	4164588	3111642	2.89698e+06	2243786	3550179	2004419
Resveratrol 5-O-glucoside	Stilbenes	Stilbenes	391.414	391.384	91.7	391.414:851104 392.41735:0 393.42071:0		230798	156142	5265.78	248537	5265.78	5265.78	5265.78	94595	65508	172499	155909	419755	151335	194987	106414	5265.78	52658	5265.78	5265.78	71781	239968	1509490	1035706	187491	446646	322947	1339576	1669247	1060353	470808	374334	1615184	5265.78	5265.78	5265.78	5265.78	5265.78	5265.78	5265.78	5265.78	5265.78	5265.78
Trans-Resveratrol	Stilbenes	Stilbenes	229.248	229.243	99.8	229.24777:532303 230.25112:0 231.25448:0		116828	4285.5	4285.5	4285.5	4285.5	4285.5	70434	4285.5	4285.5	4285.5	4285.5	4285.5	4285.5	4285.5	4285.5	4285.5	42855	4285.5	4285.5	44240	4285.5	4285.5	4285.5	4285.5	4285.5	4285.5	4285.5	4285.5	4285.5	4285.5	4285.5	4285.5	880161	193248	876604	339084	1320264	1113090	844426	1271139	417714	716121
Dihydroresveratrol	Stilbenes	Stilbenes	231.265	231.259	100	231.26126:338239 232.26461:0 233.26797:0	55.05525:8262194 57.05817:818049 58.6844:442059 72.08167:9788453 73.79993:580862 86.09724:6003862 144.78337:589481 151.3757:576972	734045	283218	303100	126906	968377	689456	93865	53069	305364	223557	102785	411451	172932	367356	42810	117086	4281.01	222282	107336	56659	4281.01	4281.01	4281.01	4281.01	4281.01	4281.01	132245	4281.01	4281.01	4281.01	116243	4281.01	1417219	271059	551819	720977	1204294	710336	1.3714e+06	1607992	1134813	680929
e-Viniferin	Stilbenes	Stilbenes	455.484	455.471	98.2	455.48407:7172642 456.48742:1949780 457.49078:0		3063928	290788	504638	508528	369217	875848	301642	181057	73943	108192	85842	69170	4864.74	4864.74	65138	48647	70943	61442	4864.74	4864.74	11717849	15153129	9695383	33847596	9500955	11116593	11692417	8869735	12067392	9220151	9906197	1589470	335806	4864.74	748717	228774	243686	160999	447095	591476	302714	141209
[truncated: 2 more columns]

## Sheet: d) Pearson's correlations
Pearson's correlations
Class	DPPH	CUPRAC	FRAP	AChE	alpha-amylase
Total flavonoids	ns	ns	ns	,586*	ns
Stilbenes	,747**	,607*	,737**		,767**
*. p < 0.05 (two-tailed)
**. p < 0.01 (two-tailed)
ns = not significant

## Sheet: e) Representative TIC plot
Cricket powder TIC
Locust powder TIC
Mealworm powder TIC
TIC pooled Quality Control cooked burgers
TIC pooled Quality Control in vitro digestion
